# Supplementary material for: Revealing the atomic and electronic mechanism of human manganese superoxide dismutase product inhibition
Source: Nat Commun. 2024 Jul 16;15:5973. doi: 10.1038/s41467-024-50260-w (PMC11252399; doi:10.1038/s41467-024-50260-w)
Supplement: Supplementary file 4 — Source Data [file 41467_2024_50260_MOESM4_ESM.xlsx]

## Sheet: Figure 3a
Figure 3a	EXAFS of hydrogen peroxide-soaked Trp161Phe MnSOD
		Fourier transform of EXAFS				Raw EXAFS
		α + R (Å)	|χ(R)| (Å^{-3})	Fit		k (Å^{-1})	k^{2}χ(k) (Å^{-2})	Fit
		0.5	0.00175359	0.026216		0	0	0
		0.53068	0.00175673	0.0261969		0.05	-0.00411296	0.000118628
		0.561359	0.00174653	0.0261846		0.1	-0.015577	0.000485605
		0.592039	0.0016775	0.0263045		0.15	-0.0331333	0.00113351
		0.622718	0.00150496	0.0267321		0.2	-0.0554806	0.00211431
		0.653398	0.00120614	0.0276416		0.25	-0.0811314	0.00349589
		0.684078	0.000795161	0.0291486		0.3	-0.108269	0.00535735
		0.714757	0.00038094	0.0312759		0.35	-0.134696	0.00778319
		0.745437	0.000495261	0.0339639		0.4	-0.160119	0.0108569
		0.776117	0.00095024	0.0371142		0.45	-0.185553	0.0146546
		0.806796	0.00132649	0.0406391		0.5	-0.202662	0.0192397
		0.837476	0.00151595	0.0444963		0.55	-0.215986	0.0246596
		0.868155	0.00147766	0.0486992		0.6	-0.228877	0.0309465
		0.898835	0.00125738	0.0533051		0.65	-0.226117	0.0381234
		0.929515	0.00108807	0.0583847		0.7	-0.227505	0.0462167
		0.960194	0.00132981	0.0639849		0.75	-0.229648	0.055276
		0.990874	0.0018422	0.0700985		0.8	-0.208442	0.0654
		1.02155	0.00219738	0.0766513		0.85	-0.219403	0.0767677
		1.05223	0.00206097	0.0835134		0.9	-0.202226	0.0896684
		1.08291	0.00156581	0.0905293		0.95	-0.177709	0.104525
		1.11359	0.0030902	0.0975604		1	-0.136021	0.121906
		1.14427	0.00742079	0.104529		1.05	-0.0817625	0.142509
		1.17495	0.0141396	0.111457		1.1	0.0171475	0.167133
		1.20563	0.0233882	0.118486		1.15	0.104903	0.196715
		1.23631	0.0352966	0.125879		1.2	0.208254	0.216539
		1.26699	0.0498706	0.133996		1.25	0.268521	0.224432
		1.29767	0.0669625	0.143252		1.3	0.259331	0.232627
		1.32835	0.0862695	0.154061		1.35	0.297874	0.24106
		1.35903	0.107357	0.166804		1.4	0.281662	0.250332
		1.38971	0.129705	0.181821		1.45	0.32334	0.260291
		1.42039	0.152789	0.19943		1.5	0.35722	0.270614
		1.45107	0.176178	0.219968		1.55	0.356491	0.280886
		1.48175	0.199662	0.243814		1.6	0.367029	0.290646
		1.51243	0.223381	0.271389		1.65	0.4284	0.299362
		1.54311	0.247932	0.30311		1.7	0.44435	0.305416
		1.57379	0.274397	0.339318		1.75	0.457368	0.307451
		1.60447	0.304252	0.380198		1.8	0.423865	0.304185
		1.63515	0.339115	0.425699		1.85	0.397435	0.293739
		1.66583	0.380384	0.475494		1.9	0.363604	0.274241
		1.69651	0.428889	0.528959		1.95	0.329284	0.243812
		1.72718	0.484667	0.585198		2	0.27606	0.201158
		1.75786	0.546925	0.643077		2.05	0.217111	0.145079
		1.78854	0.614139	0.701282		2.1	0.190733	0.0742857
		1.81922	0.684225	0.758383		2.15	0.175541	-0.011158
		1.8499	0.754731	0.812895		2.2	0.128762	-0.110298
		1.88058	0.823013	0.863337		2.25	0.0581553	-0.221821
		1.91126	0.886399	0.908291		2.3	-0.102691	-0.343885
		1.94194	0.942339	0.946442		2.35	-0.186369	-0.474372
		1.97262	0.988533	0.976621		2.4	-0.28168	-0.608797
		2.0033	1.02304	0.997835		2.45	-0.428919	-0.740627
		2.03398	1.04439	1.00929		2.5	-0.470252	-0.862711
		2.06466	1.05159	1.01041		2.55	-0.498545	-0.968705
		2.09534	1.04426	1.00086		2.6	-0.609526	-1.05454
		2.12602	1.02255	0.980555		2.65	-0.683535	-1.11694
		2.1567	0.987172	0.949682		2.7	-0.815893	-1.15308
		2.18738	0.939372	0.908715		2.75	-0.88868	-1.16025
		2.21806	0.880847	0.858438		2.8	-0.871717	-1.13633
		2.24874	0.813691	0.799965		2.85	-0.950885	-1.08045
		2.27942	0.740323	0.734764		2.9	-1.06221	-0.992929
		2.3101	0.663425	0.664701		2.95	-0.998353	-0.874924
		2.34078	0.5859	0.592085		3	-0.807523	-0.728956
		2.37146	0.510871	0.519761		3.05	-0.724866	-0.559024
		2.40214	0.441703	0.451222		3.1	-0.385949	-0.371447
		2.43282	0.38201	0.390705		3.15	-0.349304	-0.175083
		2.4635	0.335442	0.343013		3.2	0.0617375	0.0210881
		2.49418	0.304929	0.312492		3.25	0.0636701	0.208761
		2.52485	0.291293	0.30086		3.3	0.205859	0.37928
		2.55553	0.292301	0.30547		3.35	0.555369	0.522699
		2.58621	0.303474	0.320395		3.4	0.740635	0.632737
		2.61689	0.32002	0.339312		3.45	0.988699	0.716724
		2.64757	0.338134	0.35735		3.5	1.32565	0.785634
		2.67825	0.355251	0.371431		3.55	1.19343	0.842825
		2.70893	0.369801	0.379956		3.6	1.08817	0.88325
		2.73961	0.380878	0.382434		3.65	0.935227	0.898965
		2.77029	0.387992	0.379175		3.7	0.699989	0.890192
		2.80097	0.390903	0.371074		3.75	0.483756	0.860084
		2.83165	0.389532	0.359408		3.8	0.382265	0.81268
		2.86233	0.38391	0.345658		3.85	0.389929	0.751736
		2.89301	0.374166	0.331308		3.9	0.320244	0.680031
		2.92369	0.36053	0.317636		3.95	0.118992	0.600368
		2.95437	0.34335	0.305515		4	0.249147	0.51567
		2.98505	0.323116	0.295283		4.05	0.132925	0.429091
		3.01573	0.300483	0.286725		4.1	0.243949	0.343663
		3.04641	0.276293	0.279185		4.15	0.127608	0.261775
		3.07709	0.251593	0.271772		4.2	0.440782	0.185045
		3.10777	0.227622	0.263582		4.25	0.345332	0.114242
		3.13845	0.205751	0.25387		4.3	0.127602	0.0494273
		3.16913	0.187325	0.242149		4.35	0.0157199	-0.00990818
		3.19981	0.173353	0.228227		4.4	0.117413	-0.0647458
		3.23049	0.164108	0.212187		4.45	0.214182	-0.116395
		3.26117	0.158873	0.19434		4.5	-0.00571949	-0.166333
		3.29185	0.156062	0.175163		4.55	-0.372142	-0.216012
		3.32252	0.153694	0.155238		4.6	-0.383625	-0.266641
		3.3532	0.149878	0.13518		4.65	-0.25675	-0.318951
		3.38388	0.14312	0.11559		4.7	-0.250984	-0.373091
		3.41456	0.132445	0.0970095		4.75	-0.768203	-0.428558
		3.44524	0.117438	0.0798979		4.8	-0.678033	-0.484169
		3.47592	0.098346	0.0646314		4.85	-0.830173	-0.538063
		3.5066	0.0764937	0.0515317		4.9	-1.16845	-0.587741
		3.53728	0.0559921	0.0409241		4.95	-1.01946	-0.630198
		3.56796	0.0484484	0.0331921		5	-0.795024	-0.662157
		3.59864	0.0648494	0.0286882		5.05	-0.862368	-0.680391
		3.62932	0.0959637	0.0273375		5.1	-0.278631	-0.681953
		3.66	0.132494	0.0283267		5.15	-0.850116	-0.664411
		3.69068	0.170562	0.0304989		5.2	-0.242093	-0.626003
		3.72136	0.208133	0.032907		5.25	-0.123262	-0.565761
		3.75204	0.243785	0.0349419		5.3	0.0088279	-0.483739
		3.78272	0.276386	0.0362413		5.35	0.0886302	-0.381123
		3.8134	0.304999	0.0366018		5.4	-0.133047	-0.260328
		3.84408	0.328863	0.0359314		5.45	-0.439215	-0.124958
		3.87476	0.347382	0.0342274		5.5	-0.358134	0.0204115
		3.90544	0.360127	0.0315625		5.55	0.301135	0.170469
		3.93612	0.366838	0.0280737		5.6	0.31952	0.319497
		3.9668	0.367417	0.0239498		5.65	0.187021	0.461662
		3.99748	0.361936	0.0194201		5.7	0.588057	0.591224
		4.02816	0.350629	0.0147482		5.75	0.625073	0.702811
		4.05884	0.333902	0.0102528		5.8	0.284942	0.791637
		4.08952	0.312336	0.00644553		5.85	0.720777	0.853758
		4.12019	0.286704	0.00456125		5.9	0.573589	0.886317
		4.15087	0.258005	0.00564857		5.95	0.999954	0.887719
		4.18155	0.22752	0.00786558		6	1.40669	0.857778
		4.21223	0.19692	0.00992398		6.05	1.06226	0.797708
		4.24291	0.168435	0.0115024		6.1	0.993922	0.710021
		4.27359	0.145001	0.0125518		6.15	0.962861	0.598403
		4.30427	0.129998	0.0131169		6.2	0.384863	0.467535
		4.33495	0.125766	0.0132853		6.25	0.404907	0.322874
		4.36563	0.131531	0.0131632		6.3	0.216199	0.170392
		4.39631	0.143648	0.0128579		6.35	0.152125	0.0162792
		4.42699	0.157999	0.0124628		6.4	-0.470163	-0.133365
		4.45767	0.171471	0.0120454		6.45	-0.102363	-0.272826
		4.48835	0.182076	0.0116413		6.5	-0.824755	-0.397043
		4.51903	0.188678	0.0112552		6.55	-0.284563	-0.501837
		4.54971	0.190767	0.0108692		6.6	-0.815888	-0.584083
		4.58039	0.188317	0.0104546		6.65	-0.453058	-0.641826
		4.61107	0.181711	0.00998455		6.7	-0.838324	-0.674326
		4.64175	0.171691	0.00944308		6.75	-0.747395	-0.681992
		4.67243	0.159315	0.00883111		6.8	-0.602344	-0.666273
		4.70311	0.145909	0.00816961		6.85	-0.737488	-0.629497
		4.73379	0.132965	0.0075004		6.9	-0.508143	-0.574676
		4.76447	0.121944	0.00688381		6.95	-0.730957	-0.505292
		4.79515	0.113934	0.00638982		7	-0.471413	-0.425064
		4.82583	0.109238	0.00607858		7.05	-0.289698	-0.337733
		4.85651	0.107201	0.00597357		7.1	-0.149915	-0.246866
		4.88719	0.106476	0.00604544		7.15	0.0210972	-0.155707
		4.91786	0.105555	0.0062235		7.2	0.483789	-0.0670882
		4.94854	0.1032	0.00642538		7.25	-0.088685	0.0166672
		4.97922	0.0986393	0.00658227		7.3	0.229273	0.0937714
		5.0099	0.0916228	0.00665083		7.35	-0.541361	0.162938
		5.04058	0.0824298	0.00661565		7.4	0.541396	0.223311
		5.07126	0.0719291	0.00648694		7.45	0.228938	0.274371
		5.10194	0.0617519	0.00629563		7.5	0.109071	0.315836
		5.13262	0.0544907	0.00608544		7.55	0.388272	0.347566
		5.1633	0.0531044	0.00590163		7.6	0.133214	0.369499
		5.19398	0.0585985	0.00577721		7.65	0.15319	0.381604
		5.22466	0.0689893	0.00572165		7.7	1.38009	0.38386
		5.25534	0.0815052	0.00571831		7.75	0.0500707	0.376259
		5.28602	0.0941313	0.00573262		7.8	0.649458	0.358864
		5.3167	0.105653	0.00572586		7.85	0.303818	0.331887
		5.34738	0.1154	0.0056675		7.9	0.540949	0.295776
		5.37806	0.123079	0.00554248		7.95	0.334863	0.251284
		5.40874	0.128685	0.00535371		8	0.288177	0.199527
		5.43942	0.132452	0.00512087		8.05	0.109738	0.142002
		5.4701	0.134809	0.00487628		8.1	0.0798214	0.0805613
		5.50078	0.136333	0.00465756		8.15	-0.459652	0.017355
		5.53146	0.137673	0.00449747		8.2	-0.393691	-0.0452719
		5.56214	0.139443	0.00441313		8.25	-0.0774046	-0.104899
		5.59282	0.142099	0.00440004		8.3	0.323692	-0.159162
		5.6235	0.145823	0.00443497		8.35	-0.0406749	-0.20588
		5.65418	0.15047	0.00448596		8.4	-0.344437	-0.243194
		5.68486	0.155595	0.00452302		8.45	0.0302349	-0.269676
		5.71553	0.160548	0.00452516		8.5	-0.330775	-0.284427
		5.74621	0.164597	0.00448332		8.55	-0.495837	-0.28713
		5.77689	0.16705	0.00440033		8.6	-0.622307	-0.278069
		5.80757	0.167353	0.00428924		8.65	-0.751482	-0.2581
		5.83825	0.165173	0.00417037		8.7	-0.321914	-0.228578
		5.86893	0.160471	0.00406696		8.75	-0.587823	-0.191256
		5.89961	0.153561	0.00399954		8.8	-0.592615	-0.148172
		5.93029	0.145173	0.00397996		8.85	0.298764	-0.101527
		5.96097	0.136487	0.00400758		8.9	0.163667	-0.0535555
		5.99165	0.129096	0.00406954		8.95	0.389487	-0.00641507
		6.02233	0.124761	0.00414528		9	0.640481	0.0379156
		6.05301	0.124868	0.00421271		9.05	0.377902	0.077717
		6.08369	0.129787	0.00425383		9.1	0.475379	0.111587
		6.11437	0.13869	0.00425846		9.15	0.0212116	0.13848
		6.14505	0.149992	0.00422613		9.2	-0.347252	0.157722
		6.17573	0.161966	0.00416621		9.25	-0.659777	0.169006
		6.20641	0.17311	0.004096		9.3	-1.08708	0.172374
		6.23709	0.18227	0.00403673		9.35	0.0100358	0.168174
		6.26777	0.188632	0.00400738		9.4	0.781627	0.157026
		6.29845	0.191677	0.00401815		9.45	0.243478	0.13977
		6.32913	0.191127	0.00406647		9.5	-0.835675	0.117428
		6.35981	0.186897	0.00413781		9.55	0.312239	0.0911539
		6.39049	0.179051	0.00421097		9.6	0.419288	0.0621984
		6.42117	0.167764	0.00426488		9.65	0.365162	0.0318677
		6.45185	0.153301	0.00428423		9.7	-0.342642	0.00148586
		6.48253	0.135995	0.00426286		9.75	0.412288	-0.0276455
		6.5132	0.116241	0.00420467		9.8	0.803512	-0.054287
		6.54388	0.0944941	0.00412232		9.85	-0.290179	-0.0773023
		6.57456	0.0712691	0.00403386		9.9	0.174346	-0.0956995
		6.60524	0.0471533	0.00395752		9.95	0.988809	-0.108673
		6.63592	0.0228862	0.00390587		10	0.923827	-0.115644
		6.6666	0.00503723	0.0038815		10.05	-0.177111	-0.116295
		6.69728	0.0254956	0.00387625		10.1	0.3306	-0.110599
		6.72796	0.0469652	0.00387458		10.15	-0.968861	-0.0988418
		6.75864	0.066425	0.00385915		10.2	-0.282755	-0.0816202
		6.78932	0.0833069	0.00381616		10.25	-0.607423	-0.0598261
		6.82	0.0972408	0.00373889		10.3	-0.642053	-0.0346127
		6.85068	0.108015	0.00362918		10.35	0.383835	-0.00734659
		6.88136	0.115578	0.00349678		10.4	-0.235674	0.0204573
		6.91204	0.120037	0.00335708		10.45	0.174895	0.0472128
		6.94272	0.121644	0.0032273		10.5	0.506956	0.0713494
		6.9734	0.120769	0.0031217		10.55	-0.17848	0.0914031
		7.00408	0.117872	0.00304718		10.6	0.246848	0.106107
		7.03476	0.113467	0.00300128		10.65	0.552255	0.114473
		7.06544	0.10809	0.0029736		10.7	0.259526	0.115864
		7.09612	0.102269	0.00295001		10.75	0.365574	0.110043
		7.1268	0.096508	0.00291733		10.8	-0.623774	0.0972032
		7.15748	0.0912665	0.00286679		10.85	-1.21057	0.0779721
		7.18816	0.0869329	0.00279569		10.9	-1.19157	0.0533852
		7.21884	0.0837799	0.00270742		10.95	-0.152082	0.0248351
		7.24952	0.0819033	0.00261038		11	-0.0422352	-0.00600495
		7.2802	0.0811712	0.00251596		11.05	0.27683	-0.0372785
		7.31087	0.0812183	0.00243574		11.1	0.276282	-0.0670589
		7.34155	0.0814979	0.00237846		11.15	0.975266	-0.0934726
		7.37223	0.0813721	0.00234749		11.2	0.908126	-0.114819
		7.40291	0.0802069	0.00233984		11.25	0.211644	-0.129681
		7.43359	0.0774491	0.00234736		11.3	-0.225085	-0.137025
		7.46427	0.0726832	0.00235938		11.35	-0.610054	-0.136271
		7.49495	0.0656725	0.00236562		11.4	-0.989771	-0.12734
		7.52563	0.0563968	0.00235854		11.45	-0.115411	-0.110668
		7.55631	0.0451151	0.00233463		11.5	0.557216	-0.0871865
		7.58699	0.0325752	0.00229504		11.55	-1.11273	-0.0582646
		7.61767	0.0210517	0.00224523		11.6	-0.22016	-0.0256265
		7.64835	0.0181897	0.00219391		11.65	1.51148	0.00876037
		7.67903	0.0283628	0.00215096		11.7	-0.275043	0.0428134
		7.70971	0.043048	0.00212458		11.75	0.377152	0.0744727
		7.74039	0.0580512	0.00211843		11.8	-0.696576	0.101838
		7.77107	0.0718684	0.00213006		11.85	-0.586227	0.123294
		7.80175	0.0836376	0.00215162		11.9	0.872012	0.137617
		7.83243	0.0927571	0.00217234		11.95	0.239654	0.144052
		7.86311	0.0988125	0.00218176		12	0.0917267	0.14236
		7.89379	0.101566	0.0021724		12.05	-0.397955	0.132821
		7.92447	0.100954	0.00214131		12.1	0.425052	0.116207
		7.95515	0.0970969	0.00209065		12.15	0.943215	0.0937181
		7.98583	0.0902928	0.00202715
		8.01651	0.0810353	0.00196053
		8.04719	0.0700479	0.00190099
		8.07787	0.0583861	0.00185604
		8.10854	0.0476745	0.00182798
		8.13922	0.0404147	0.0018131
		8.1699	0.0393021	0.0018033
		8.20058	0.0444758	0.00178911
		8.23126	0.0532237	0.0017627
		8.26194	0.0629024	0.0017199
		8.29262	0.0719342	0.00166094
		8.3233	0.0794733	0.00159023
		8.35398	0.0850973	0.00151524
		8.38466	0.0886561	0.00144465
		8.41534	0.0902	0.00138612
		8.44602	0.0899375	0.00134401
		8.4767	0.0882011	0.00131819
		8.50738	0.0854101	0.0013045
		8.53806	0.0820265	0.00129667
		8.56874	0.0785024	0.0012885
		8.59942	0.0752221	0.0012755
		8.6301	0.0724519	0.00125559
		8.66078	0.0703162	0.00122916
		8.69146	0.0688159	0.00119879
		8.72214	0.0678846	0.00116871
		8.75282	0.067461	0.00114423
		8.7835	0.0675451	0.00113072
		8.81418	0.0682145	0.00113244
		8.84486	0.0695957	0.00115115
		8.87554	0.0717983	0.00118533
		8.90621	0.0748418	0.0012304
		8.93689	0.0786079	0.00127982
		8.96757	0.0828369	0.00132672
		8.99825	0.0871624	0.00136527
		9.02893	0.0911627	0.00139185
		9.05961	0.094411	0.00140568
		9.09029	0.0965125	0.00140895
		9.12097	0.0971313	0.0014064
		9.15165	0.0960061	0.00140413
		9.18233	0.0929598	0.00140777
		9.21301	0.0879045	0.00142056
		9.24369	0.0808439	0.00144205
		9.27437	0.0718766	0.00146813
		9.30505	0.0612031	0.00149248
		9.33573	0.0491518	0.00150852
		9.36641	0.0362778	0.00151124
		9.39709	0.0238161	0.00149839
		9.42777	0.0160026	0.00147101
		9.45845	0.0205847	0.0014332
		9.48913	0.0325445	0.00139118
		9.51981	0.0458223	0.00135179
		9.55049	0.0586384	0.00132052
		9.58117	0.0702711	0.00129979
		9.61185	0.080303	0.00128821
		9.64253	0.0884756	0.00128133
		9.67321	0.0946588	0.00127331
		9.70388	0.0988461	0.00125894
		9.73456	0.101152	0.00123497
		9.76524	0.101804	0.00120088
		9.79592	0.101125	0.00115883
		9.8266	0.0995004	0.00111316
		9.85728	0.0973273	0.00106947
		9.88796	0.0949538	0.00103321
		9.91864	0.0926103	0.00100827
		9.94932	0.0903589	0.000995851
		9.98	0.088078	0.000994226
		10.0107	0.0854923	0.000999512
		10.0414	0.0822368	0.00100699
		10.072	0.0779332	0.00101241
		10.1027	0.072257	0.00101285
		10.1334	0.0649861	0.00100717
		10.1641	0.0560305	0.000996149
		10.1948	0.0454523	0.000982287
		10.2254	0.0335007	0.000969372
		10.2561	0.0208034	0.000961604
		10.2868	0.0102515	0.000962418
		10.3175	0.0145304	0.000973274
		10.3482	0.0278033	0.000992989
		10.3788	0.0419169	0.00101798
		10.4095	0.0554644	0.00104328
		10.4402	0.0678375	0.0010639
		10.4709	0.0786139	0.00107601

## Sheet: Figure 3b
Figure 3b	Kα HERFD-XANES of Trp161Phe MnSOD
					W161F MnSOD + Peroxide			W161F MnSOD Oxidized			W161F MnSOD Reduced
					Energy (eV)	Normalized Intensity (arb.units)		Energy (eV)	Normalized Intensity (arb.units)		Energy (eV)	Normalized Intensity (arb.units)
					6523.05	4.06764e-05		6523.16	-0.000105816		6523.17	-0.000262946
					6523.56	-0.000251894		6523.67	-0.000122743		6523.67	0.000308583
					6524.06	-4.53091e-05		6524.17	0.000356921		6524.17	-0.00092545
					6524.57	0.000100542		6524.69	-0.000101746		6524.69	-0.00016671
					6525.06	0.000267088		6525.18	-0.000260981		6525.19	-6.57958e-05
					6525.56	-0.000308234		6525.67	9.29973e-05		6525.68	-0.000426533
					6526.05	-1.46868e-05		6526.17	0.00104314		6526.18	0.000520978
					6526.54	7.08647e-05		6526.67	-0.00019604		6526.67	0.000640127
					6527.04	-9.56338e-05		6527.16	0.000311236		6527.16	-4.55659e-05
					6527.54	0.000150805		6527.66	-0.000402202		6527.67	0.000259675
					6528.04	0.00016315		6528.16	-0.00104766		6528.16	0.000384644
					6528.53	0.000178786		6528.66	0.000117858		6528.66	0.000372399
					6529.04	-8.63155e-05		6529.16	-0.000835775		6529.16	-0.000442866
					6529.53	5.65773e-05		6529.65	0.000789371		6529.66	5.22474e-05
					6530.03	-5.74826e-05		6530.15	-0.000103237		6530.16	-9.90479e-05
					6530.53	2.3409e-05		6530.65	0.000374753		6530.66	0.000245916
					6531.03	0.000234022		6531.15	-0.000191824		6531.15	-0.000480434
					6531.51	-6.57403e-05		6531.64	-5.47798e-05		6531.64	0.000205035
					6532	-0.000250684		6532.13	0.000274514		6532.13	0.000133518
					6532.5	-0.00023324		6532.62	-0.000734367		6532.63	0.000321
					6532.98	0.000132814		6533.11	-0.000116795		6533.12	0.000203636
					6533.47	-0.000175429		6533.6	0.000997712		6533.61	2.98399e-05
					6533.97	0.000194864		6534.09	0.000615165		6534.1	-0.000130257
					6534.06	0.000157441		6534.18	0.000434312		6534.19	-0.000360058
					6534.15	0.00034656		6534.28	-0.00108881		6534.28	-0.000403203
					6534.25	0.000132464		6534.37	0.00058236		6534.38	-0.000296894
					6534.35	-0.00026552		6534.47	-0.000627846		6534.48	-0.00015609
					6534.45	8.35173e-05		6534.57	0.000386455		6534.58	-0.00048211
					6534.54	-0.000106769		6534.67	0.000133863		6534.68	0.000362234
					6534.63	-0.00010377		6534.77	-0.000155381		6534.78	-0.000416046
					6534.74	0.000141739		6534.86	-2.01668e-05		6534.87	-0.000377686
					6534.84	0.000156121		6534.96	0.000882729		6534.97	0.000249706
					6534.93	9.55547e-05		6535.06	3.7206e-05		6535.07	-0.000319728
					6535.03	-0.000381443		6535.16	-0.000924977		6535.16	-0.000485942
					6535.12	-0.000129298		6535.25	-0.000222891		6535.26	-3.92043e-05
					6535.22	0.000111311		6535.35	-0.000213527		6535.36	-0.000305646
					6535.32	-4.46449e-05		6535.45	-0.00101444		6535.46	-0.000127635
					6535.42	0.000198896		6535.54	-0.000276971		6535.55	-0.000284778
					6535.52	-0.000105756		6535.65	-0.000392785		6535.65	-0.000289185
					6535.62	0.000134467		6535.75	-0.000175527		6535.75	-0.000127762
					6535.71	-0.000145227		6535.84	0.000328474		6535.85	-5.23308e-05
					6535.81	-6.08385e-05		6535.94	-0.000632822		6535.95	0.000123373
					6535.91	0.000211392		6536.03	-0.0010656		6536.04	1.606e-05
					6536.01	-6.46425e-05		6536.14	0.00128585		6536.14	0.000267938
					6536.1	-2.97304e-06		6536.23	0.00068531		6536.23	-6.14217e-05
					6536.2	0.000623832		6536.34	0.000657304		6536.34	-0.000180764
					6536.3	0.000169928		6536.43	-0.000624855		6536.43	-0.000612914
					6536.4	-1.05343e-05		6536.53	0.000993608		6536.54	-0.000245947
					6536.49	0.00015271		6536.63	0.000943474		6536.63	-0.000141031
					6536.6	0.000241651		6536.73	-0.000352222		6536.74	-0.000571596
					6536.69	0.000272814		6536.83	-0.0003079		6536.83	0.000155708
					6536.79	-2.02001e-05		6536.92	-0.000315974		6536.93	0.00033534
					6536.89	0.000117206		6537.02	5.63608e-06		6537.02	0.000164158
					6536.99	0.000183486		6537.12	0.000883704		6537.13	-0.000359499
					6537.09	0.000283486		6537.22	0.00024425		6537.22	-0.000164643
					6537.18	0.000413192		6537.31	-0.000275184		6537.32	6.86987e-05
					6537.29	0.000453571		6537.42	0.000680242		6537.43	-9.46471e-05
					6537.38	0.00049622		6537.51	0.000725365		6537.52	0.000499979
					6537.48	0.000726556		6537.62	-0.000724062		6537.62	0.000727575
					6537.58	0.000603061		6537.71	0.000425151		6537.72	0.000449118
					6537.68	0.000693596		6537.81	0.00123614		6537.82	0.000241699
					6537.78	0.000792463		6537.91	0.00101927		6537.92	0.00079331
					6537.87	0.00117604		6538.01	0.00207986		6538.02	0.000673647
					6537.98	0.00150041		6538.11	0.00176315		6538.12	0.00140311
					6538.08	0.00251497		6538.2	0.0016219		6538.21	0.00217243
					6538.18	0.00381824		6538.31	0.00355609		6538.31	0.00306548
					6538.27	0.0039926		6538.41	0.00323468		6538.41	0.00304126
					6538.37	0.00589503		6538.51	0.00569746		6538.51	0.00540637
					6538.48	0.00711897		6538.61	0.00801721		6538.62	0.00938527
					6538.58	0.0113628		6538.71	0.00911236		6538.71	0.0115362
					6538.68	0.0146591		6538.81	0.0107912		6538.82	0.0155696
					6538.78	0.0209807		6538.91	0.0138285		6538.92	0.0203975
					6538.87	0.0231184		6539.01	0.0184628		6539.01	0.0280975
					6538.98	0.0306263		6539.11	0.021682		6539.12	0.0368962
					6539.07	0.0392791		6539.21	0.0272607		6539.22	0.0459098
					6539.18	0.0474576		6539.31	0.033416		6539.31	0.0537801
					6539.29	0.0569659		6539.42	0.0407295		6539.42	0.0693248
					6539.38	0.067822		6539.51	0.0522854		6539.52	0.0800189
					6539.49	0.0832842		6539.61	0.06061		6539.62	0.09463
					6539.59	0.0959955		6539.71	0.0724187		6539.72	0.112409
					6539.68	0.108206		6539.81	0.0868895		6539.82	0.120689
					6539.79	0.126334		6539.92	0.102457		6539.93	0.143507
					6539.88	0.137679		6540.01	0.112543		6540.02	0.157187
					6539.99	0.149832		6540.12	0.123037		6540.12	0.163534
					6540.09	0.153806		6540.21	0.125273		6540.22	0.16298
					6540.19	0.15028		6540.32	0.129412		6540.33	0.153486
					6540.3	0.142498		6540.42	0.135555		6540.43	0.145186
					6540.4	0.132383		6540.52	0.137979		6540.53	0.127357
					6540.49	0.11906		6540.62	0.140167		6540.62	0.113151
					6540.59	0.105048		6540.72	0.140466		6540.72	0.0979625
					6540.69	0.0930139		6540.82	0.138873		6540.83	0.0875366
					6540.78	0.0827158		6540.92	0.140367		6540.93	0.0784978
					6540.89	0.0687582		6541.02	0.12613		6541.03	0.0601311
					6540.98	0.0573469		6541.12	0.111759		6541.12	0.0500259
					6541.09	0.0467498		6541.23	0.0932618		6541.23	0.0403334
					6541.18	0.0397087		6541.31	0.0765986		6541.32	0.0284757
					6541.29	0.030936		6541.42	0.0631656		6541.43	0.0212797
					6541.39	0.0257244		6541.52	0.0550638		6541.53	0.0163875
					6541.48	0.0219486		6541.6	0.0463774		6541.62	0.0140176
					6541.58	0.0188108		6541.71	0.0359063		6541.72	0.0104958
					6541.68	0.0152386		6541.8	0.0321237		6541.81	0.00838542
					6541.78	0.013974		6541.91	0.0307655		6541.92	0.00737968
					6541.88	0.0135766		6542.02	0.0293119		6542.02	0.00738601
					6541.98	0.0124437		6542.11	0.0302107		6542.12	0.0070265
					6542.08	0.0123796		6542.21	0.0308106		6542.22	0.00570483
					6542.18	0.0116834		6542.31	0.0289139		6542.32	0.00398659
					6542.27	0.0102729		6542.41	0.0272674		6542.41	0.00344354
					6542.37	0.0110271		6542.51	0.025246		6542.51	0.0033824
					6542.47	0.0108294		6542.6	0.0232581		6542.61	0.00316538
					6542.57	0.0102343		6542.7	0.019539		6542.71	0.00298255
					6542.67	0.0105191		6542.81	0.0168565		6542.81	0.00257054
					6542.77	0.0101607		6542.89	0.016049		6542.9	0.00262564
					6542.87	0.010463		6543	0.0141817		6543.01	0.00337331
					6542.96	0.0107656		6543.1	0.0156722		6543.1	0.0031147
					6543.06	0.0107495		6543.2	0.014515		6543.21	0.00364733
					6543.16	0.0129812		6543.3	0.0146547		6543.31	0.00493363
					6543.26	0.0124926		6543.4	0.014684		6543.41	0.00570253
					6543.36	0.0136934		6543.49	0.0154652		6543.5	0.00741704
					6543.46	0.0150148		6543.59	0.0185812		6543.61	0.0100858
					6543.56	0.0183835		6543.7	0.0198112		6543.71	0.0131527
					6543.66	0.0217632		6543.8	0.0240299		6543.81	0.0200284
					6543.76	0.0259955		6543.9	0.0287303		6543.91	0.0234556
					6543.85	0.0330744		6543.99	0.0331989		6544	0.0264566
					6543.96	0.0408598		6544.09	0.0349029		6544.1	0.0407888
					6544.05	0.0506577		6544.19	0.0403714		6544.2	0.053271
					6544.16	0.0606971		6544.28	0.0456686		6544.29	0.0632233
					6544.26	0.073842		6544.39	0.0558162		6544.4	0.0818301
					6544.35	0.0865047		6544.49	0.0655184		6544.5	0.103349
					6544.46	0.105272		6544.59	0.0754308		6544.6	0.122223
					6544.55	0.121001		6544.69	0.085299		6544.7	0.142148
					6544.65	0.13757		6544.79	0.0931635		6544.79	0.155879
					6544.75	0.157566		6544.88	0.10045		6544.9	0.180911
					6544.85	0.17329		6544.99	0.117031		6544.99	0.203457
					6544.95	0.186544		6545.08	0.122644		6545.09	0.224805
					6545.05	0.208578		6545.18	0.137366		6545.2	0.242113
					6545.15	0.220276		6545.29	0.151845		6545.3	0.26737
					6545.25	0.236536		6545.39	0.161505		6545.39	0.283167
					6545.35	0.253509		6545.48	0.16728		6545.49	0.294124
					6545.44	0.267559		6545.57	0.175584		6545.59	0.312468
					6545.55	0.280818		6545.68	0.184965		6545.7	0.326578
					6545.64	0.293916		6545.77	0.198304		6545.79	0.346757
					6545.75	0.304492		6545.88	0.203503		6545.89	0.345387
					6545.85	0.317591		6545.98	0.212757		6545.99	0.365336
					6545.95	0.335237		6546.08	0.225552		6546.09	0.385136
					6546.05	0.336419		6546.18	0.22968		6546.19	0.405537
					6546.15	0.350666		6546.28	0.233791		6546.29	0.411543
					6546.25	0.357032		6546.38	0.239678		6546.39	0.413683
					6546.34	0.369801		6546.48	0.247313		6546.48	0.419994
					6546.45	0.369465		6546.58	0.259356		6546.59	0.419527
					6546.54	0.372991		6546.67	0.27447		6546.68	0.431005
					6546.65	0.378236		6546.78	0.289651		6546.79	0.431116
					6546.75	0.3929		6546.88	0.299268		6546.89	0.44208
					6546.85	0.398647		6546.98	0.310668		6546.98	0.442623
					6546.95	0.40589		6547.07	0.3273		6547.09	0.446048
					6547.04	0.416123		6547.17	0.338324		6547.18	0.458142
					6547.14	0.424938		6547.27	0.343711		6547.28	0.481457
					6547.24	0.441058		6547.36	0.35741		6547.38	0.484243
					6547.34	0.458391		6547.47	0.372722		6547.48	0.496456
					6547.44	0.473045		6547.56	0.380529		6547.57	0.515251
					6547.54	0.492217		6547.67	0.397647		6547.68	0.531558
					6547.64	0.51221		6547.77	0.413995		6547.78	0.561515
					6547.74	0.525927		6547.87	0.432357		6547.87	0.581395
					6547.83	0.556617		6547.97	0.445303		6547.97	0.615873
					6547.93	0.572491		6548.06	0.454371		6548.07	0.63704
					6548.03	0.595504		6548.16	0.468163		6548.16	0.665746
					6548.12	0.615303		6548.26	0.478608		6548.27	0.684805
					6548.23	0.644238		6548.36	0.497573		6548.36	0.701443
					6548.33	0.669267		6548.46	0.516738		6548.46	0.749931
					6548.43	0.693216		6548.56	0.519694		6548.56	0.773581
					6548.52	0.715493		6548.66	0.531304		6548.66	0.794147
					6548.62	0.746073		6548.75	0.550204		6548.76	0.821412
					6548.71	0.773332		6548.85	0.570378		6548.86	0.845307
					6548.82	0.795299		6548.95	0.592445		6548.95	0.867022
					6549.06	0.850456		6549.19	0.633105		6549.2	0.937999
					6549.3	0.902541		6549.44	0.667737		6549.44	1.01371
					6549.55	0.960588		6549.68	0.735178		6549.69	1.06267
					6549.8	1.01345		6549.93	0.761226		6549.93	1.12007
					6550.04	1.05049		6550.17	0.801019		6550.17	1.1665
					6550.28	1.09431		6550.41	0.81522		6550.42	1.19473
					6550.53	1.10984		6550.66	0.846584		6550.67	1.22097
					6550.77	1.13017		6550.9	0.860562		6550.9	1.23119
					6551.02	1.13803		6551.15	0.873294		6551.15	1.23785
					6551.26	1.13776		6551.39	0.88485		6551.39	1.23269
					6551.52	1.14294		6551.64	0.882991		6551.64	1.21637
					6551.76	1.14159		6551.89	0.908649		6551.89	1.23393
					6552	1.15199		6552.13	0.954264		6552.13	1.23483
					6552.25	1.16626		6552.38	0.966565		6552.38	1.24563
					6552.5	1.19129		6552.63	0.988402		6552.63	1.27719
					6552.74	1.22671		6552.87	1.01145		6552.88	1.32204
					6552.99	1.26193		6553.12	1.06412		6553.12	1.36143
					6553.24	1.29708		6553.38	1.07585		6553.38	1.3901
					6553.49	1.32424		6553.61	1.09826		6553.62	1.42432
					6553.73	1.34158		6553.87	1.12923		6553.87	1.45223
					6553.99	1.36357		6554.12	1.12897		6554.12	1.46899
					6554.24	1.36092		6554.37	1.12544		6554.37	1.45915
					6554.49	1.36074		6554.61	1.15275		6554.62	1.45464
					6554.75	1.35322		6554.87	1.16392		6554.88	1.43623
					6555	1.34643		6555.12	1.19487		6555.13	1.43278
					6555.25	1.32998		6555.37	1.21474		6555.38	1.41204
					6555.51	1.31578		6555.62	1.21625		6555.64	1.39001
					6555.76	1.31181		6555.88	1.23282		6555.89	1.36437
					6556.01	1.29493		6556.13	1.23298		6556.14	1.35604
					6556.26	1.29737		6556.39	1.2457		6556.4	1.33573
					6556.52	1.2891		6556.64	1.24581		6556.65	1.3332
					6556.76	1.27845		6556.89	1.2594		6556.9	1.32402
					6557.01	1.27453		6557.14	1.2598		6557.15	1.29662
					6557.26	1.26251		6557.4	1.24925		6557.4	1.29803
					6557.51	1.25019		6557.64	1.25099		6557.64	1.28297
					6557.76	1.24436		6557.89	1.24852		6557.9	1.26881
					6558.01	1.23086		6558.14	1.27093		6558.15	1.25174
					6558.26	1.21958		6558.39	1.27201		6558.39	1.22993
					6558.5	1.22539		6558.63	1.2499		6558.64	1.24638
					6558.75	1.21932		6558.88	1.25473		6558.88	1.23201
					6559	1.21605		6559.13	1.25249		6559.13	1.23722
					6559.24	1.22108		6559.38	1.27396		6559.38	1.23782
					6559.5	1.22039		6559.63	1.24361		6559.63	1.25265
					6559.75	1.21754		6559.88	1.24854		6559.88	1.26819
					6560	1.22701		6560.13	1.25629		6560.13	1.2715
					6560.25	1.22086		6560.37	1.24545		6560.38	1.23919
					6560.49	1.2134		6560.62	1.23662		6560.63	1.21943
					6560.74	1.21555		6560.88	1.22362		6560.88	1.20233
					6560.99	1.19855		6561.12	1.23915		6561.12	1.21263
					6561.24	1.18247		6561.37	1.24733		6561.38	1.20324
					6561.49	1.1771		6561.62	1.24123		6561.62	1.17236
					6561.74	1.15692		6561.86	1.24481		6561.87	1.15671
					6561.99	1.15029		6562.12	1.22634		6562.12	1.13847
					6562.24	1.14499		6562.37	1.2455		6562.37	1.12016
					6562.49	1.14466		6562.62	1.21282		6562.62	1.10026
					6562.74	1.13566		6562.87	1.21056		6562.88	1.09754
					6563	1.12396		6563.12	1.20846		6563.12	1.07528
					6563.24	1.11876		6563.36	1.20251		6563.36	1.09097
					6563.49	1.10943		6563.62	1.21146		6563.62	1.07791
					6563.73	1.1034		6563.86	1.19578		6563.86	1.05699
					6563.98	1.09342		6564.1	1.19729		6564.11	1.07089
					6564.22	1.09108		6564.34	1.20204		6564.35	1.06086
					6564.48	1.08398		6564.6	1.18749		6564.6	1.05149
					6564.71	1.08369		6564.84	1.18278		6564.84	1.05908
					6564.96	1.06845		6565.09	1.16945		6565.09	1.04304
					6565.2	1.06277		6565.33	1.16293		6565.33	1.03044
					6565.45	1.05826		6565.57	1.16379		6565.58	1.03215
					6565.7	1.05459		6565.82	1.14521		6565.82	1.02646
					6565.94	1.04873		6566.06	1.14823		6566.06	1.02356
					6566.19	1.0492		6566.31	1.13323		6566.32	1.01717
					6566.43	1.04631		6566.55	1.15518		6566.56	1.00571
					6566.67	1.0366		6566.8	1.13612		6566.81	1.0011
					6566.92	1.02611		6567.04	1.11139		6567.05	0.999474
					6567.16	1.01256		6567.29	1.10184		6567.29	0.994828
					6567.41	1.01003		6567.52	1.09866		6567.53	0.980269
					6567.65	1.00579		6567.78	1.09952		6567.78	0.975626
					6567.9	0.992254		6568.02	1.0822		6568.03	0.970702
					6568.15	0.986459		6568.27	1.0836		6568.27	0.960737
					6568.4	0.980225		6568.52	1.06572		6568.52	0.952757
					6568.64	0.978557		6568.76	1.06497		6568.77	0.962621
					6568.89	0.974017		6569.01	1.06236		6569.01	0.941748
					6569.14	0.963863		6569.25	1.06858		6569.26	0.927608
					6569.39	0.95913		6569.51	1.06387		6569.52	0.927164
					6569.63	0.958251		6569.76	1.04613		6569.76	0.911157
					6570.03	0.944935		6570.16	1.06301		6570.16	0.922464
					6570.44	0.936158		6570.56	1.05605		6570.56	0.907872
					6570.84	0.926065		6570.95	1.06132		6570.96	0.901432
					6571.25	0.928875		6571.36	1.03892		6571.37	0.901372
					6571.65	0.924208		6571.77	1.0272		6571.78	0.888709
					6572.06	0.913885		6572.17	1.02683		6572.18	0.868354
					6572.46	0.910734		6572.57	1.00547		6572.58	0.883562
					6572.86	0.912326		6572.98	0.99923		6572.99	0.884015
					6573.26	0.898851		6573.38	1.01464		6573.39	0.869837
					6573.66	0.898265		6573.78	1.00747		6573.79	0.863578
					6574.05	0.894407		6574.17	1.00308		6574.18	0.841505
					6574.45	0.878186		6574.57	0.983822		6574.58	0.857174
					6574.85	0.873205		6574.97	0.964277		6574.98	0.855849
					6575.24	0.867617		6575.37	0.960487		6575.38	0.857437
					6575.64	0.855753		6575.77	0.945476		6575.77	0.838445
					6576.64	0.853659		6576.77	0.949771		6576.77	0.838147
					6577.64	0.833749		6577.77	0.903339		6577.77	0.816313
					6578.64	0.837647		6578.77	0.901825		6578.78	0.817219
					6579.63	0.832733		6579.76	0.880707		6579.77	0.833496
					6580.62	0.839767		6580.75	0.889106		6580.75	0.840018
					6581.61	0.846348		6581.73	0.885582		6581.74	0.828671
					6582.59	0.857663		6582.72	0.890873		6582.73	0.842999
					6583.56	0.871238		6583.7	0.861239		6583.71	0.86852
					6584.55	0.889023		6584.69	0.897544		6584.7	0.887674
					6585.55	0.900599		6585.69	0.906648		6585.7	0.911248
					6586.56	0.915326		6586.7	0.898133		6586.7	0.916388
					6587.57	0.921552		6587.72	0.913213		6587.72	0.940884
					6588.6	0.950242		6588.74	0.909691		6588.74	0.959263
					6589.61	0.966224		6589.75	0.919434		6589.76	0.970605
					6590.62	0.985083		6590.76	0.931423		6590.77	1.02406
					6591.62	1.00489		6591.77	0.94861		6591.77	1.00424
					6592.64	1.02177		6592.78	0.98158		6592.79	1.03737
					6593.65	1.03251		6593.79	0.973289		6593.79	1.05074
					6594.68	1.04349		6594.81	0.990461		6594.82	1.08119
					6595.69	1.06111		6595.84	1.01365		6595.84	1.09363
					6596.69	1.06724		6596.84	1.01344		6596.84	1.07611
					6597.7	1.06203		6597.84	1.03712		6597.85	1.10515
					6598.7	1.05891		6598.84	1.02318		6598.84	1.07246
					6599.7	1.04762		6599.85	1.03925		6599.85	1.08948
					6601.72	1.03408		6601.86	1.03716		6601.86	1.06192
					6603.77	1.01439		6603.91	1.02773		6603.92	1.04577
					6605.82	1.01282		6605.97	1.01323		6605.98	1.03996
					6607.86	1.01023		6608	1.01928		6608	1.01422
					6609.89	1.01388		6610.03	1.01681		6610.03	1.01705
					6611.95	1.01562		6612.08	1.02955		6612.09	1.01765
					6613.95	0.995766		6614.09	0.981068		6614.09	0.998874
					6615.96	1.00828		6616.1	1.02635		6616.1	1.00392
					6617.97	1.01579		6618.1	1.03001		6618.1	1.03095
					6620	1.01086		6620.13	1.0339		6620.14	1.01836
					6622.07	1.01802		6622.2	1.01619		6622.2	1.00591
					6624.1	0.998116		6624.22	1.04788		6624.22	1.01732
					6626.13	0.995804		6626.25	1.02635		6626.26	1.01127
					6628.17	1.00387		6628.29	1.02338		6628.3	0.986152
					6630.2	0.982648		6630.32	1.01861		6630.33	0.973722
					6632.19	0.977046		6632.31	1.00464		6632.31	0.974715
					6634.18	0.971642		6634.29	1.00701		6634.3	0.964097
					6636.19	0.963109		6636.31	1.01983		6636.31	0.967799
					6638.23	0.96588		6638.34	0.984288		6638.35	0.953107
					6640.25	0.967612		6640.37	0.993291		6640.38	0.964089
					6642.26	0.967026		6642.38	1.0055		6642.38	0.973824
					6644.27	0.970005		6644.4	0.993057		6644.41	0.981075
					6646.3	0.975913		6646.42	0.982224		6646.42	0.989376
					6648.28	0.979776		6648.4	0.992765		6648.41	1.0124
					6650.26	0.978876		6650.38	0.999777		6650.39	0.980504
					6655.29	0.990514		6655.41	1.0168		6655.42	0.998563
					6660.29	0.978117		6660.42	1.0137		6660.42	0.991558
					6665.26	1.00226		6665.38	1.00753		6665.39	1.00275
					6670.19	1.00106		6670.3	1.00857		6670.32	1.00276
					6675.2	1.00308		6675.32	1.00527		6675.32	1.01208
					6680.17	1.01697		6680.29	1.01386		6680.31	1.00613
					6685.07	1.01732		6685.2	1.01606		6685.21	1.00939
					6690.08	1.02052		6690.26	1.03172		6690.26	1.02714
					6695.06	1.01206		6695.23	1.02462		6695.24	1.01498
					6700	1.00924		6700.16	1.02967		6700.16	0.986473
					6704.94	0.994967		6705.1	1.0102		6705.11	0.991916
					6709.92	0.981853		6710.09	1.00175		6710.09	0.974211
					6714.88	0.979351		6715.04	1.00611		6715.05	0.979129
					6719.81	0.996185		6719.96	0.999671		6719.96	1.00094
					6724.83	0.98192		6724.97	0.996661		6724.98	0.977016
					6729.82	0.991536		6729.95	1.01817		6729.95	0.978207
					6734.75	0.99176		6734.87	1.00242		6734.87	0.974138
					6739.73	0.992229		6739.84	1.01784		6739.84	0.990944
					6744.71	0.994555		6744.83	1.00694		6744.84	0.997152
					6749.67	0.999829		6749.79	0.99656		6749.8	1.00886
					6754.61	0.99957		6754.74	0.98742		6754.74	1.00446
					6759.68	0.999749		6759.8	1.01389		6759.81	1.00378
					6764.75	1.00417		6764.86	0.997436		6764.86	0.994989
					6769.76	1.00269		6769.87	0.996956		6769.88	0.997796
					6774.86	1.00718		6774.98	0.995383		6774.99	1.01718
					6779.94	1.00473		6780.07	0.998241		6780.07	0.98491
					6785	0.999838		6785.13	1.00266		6785.14	1.01956
					6790.03	0.999743		6790.15	0.996067		6790.16	0.979032
					6795.14	0.99663		6795.27	0.98684		6795.28	0.998116
					6800.23	1.01223		6800.37	1.01912		6800.37	1.00722
					6805.23	0.990227		6805.36	0.99654		6805.37	1.01391
					6810.28	0.99922		6810.42	1.00159		6810.43	0.989387
					6815.33	1.00032		6815.47	0.995935		6815.47	1.00221
					6820.34	0.993339		6820.48	1.00326		6820.48	1.00248
					6825.3	0.994573		6825.42	0.986643		6825.44	1.00452
					6830.35	0.997402		6830.49	1.0181		6830.49	0.990882
					6835.33	1.00279		6835.47	0.987984		6835.48	0.986039
					6840.27	0.995632		6840.41	1.00708		6840.41	0.986902
					6845.22	0.990094		6845.34	1.00598		6845.35	0.995076
					6850.22	1.00028		6850.36	1.01823		6850.36	1.00435
					6855.2	1.00437		6855.33	1.00192		6855.33	0.994652
					6860.09	0.992204		6860.22	1.00697		6860.23	0.985272
					6865.09	1.00293		6865.22	1.00193		6865.22	0.991786
					6870.07	1.00434		6870.2	0.998026		6870.2	1.00907
					6875.03	0.995802		6875.14	0.991168		6875.15	0.988182
					6879.92	1.00252		6880.04	1.00356		6880.04	1.00571
					6884.93	0.999267		6885.03	0.991836		6885.04	0.99626
					6889.9	1.00351		6890	0.99502		6890.01	1.0078
					6894.8	1.00611		6894.92	0.992313		6894.94	1.02409
					6899.77	1.00262		6899.89	1.00982		6899.89	1.00596

## Sheet: Figure 3c
Figure 3c	Fit of HERFD-XANES spectra of Trp161Phe MnSOD treated with hydrogen peroxide.
					Data			Fit
					Energy (eV)	Normalized Intensity (arb.units)		Energy (eV)	Intensity (arb.units)
					6544.95	0.186544		6545.05	0.224577
					6545.05	0.208578		6545.15	0.233061
					6545.15	0.220276		6545.35	0.251096
					6545.35	0.253509		6545.44	0.260185
					6545.44	0.267559		6545.64	0.280771
					6545.64	0.293916		6545.85	0.302032
					6545.85	0.317591		6545.95	0.312873
					6545.95	0.335237		6546.15	0.332947
					6546.15	0.350666		6546.54	0.372478
					6546.54	0.372991		6546.75	0.394686
					6546.75	0.3929		6547.04	0.433469
					6547.04	0.416123		6547.24	0.466313
					6547.24	0.441058		6547.34	0.484064
					6547.34	0.458391		6547.44	0.503829
					6547.44	0.473045		6547.54	0.524604
					6547.54	0.492217		6547.74	0.56619
					6547.74	0.525927		6547.83	0.585508
					6547.83	0.556617		6547.93	0.608269
					6547.93	0.572491		6548.03	0.630048
					6548.03	0.595504		6548.12	0.650718
					6548.12	0.615303		6548.23	0.674514
					6548.23	0.644238		6548.33	0.694843
					6548.33	0.669267		6548.43	0.716973
					6548.43	0.693216		6548.52	0.736617
					6548.52	0.715493		6548.62	0.756812
					6548.62	0.746073		6548.71	0.775408
					6548.71	0.773332		6548.82	0.796116
					6548.82	0.795299		6549.06	0.838322
					6549.06	0.850456		6549.3	0.8743
					6549.3	0.902541		6549.55	0.904791
					6549.55	0.960588		6549.8	0.930998
					6549.8	1.01345		6550.04	0.955388
					6550.04	1.05049		6550.28	0.981294
					6550.28	1.09431		6550.53	1.00882
					6550.53	1.10984		6550.77	1.03608
					6550.77	1.13017		6551.76	1.12663
					6551.76	1.14159		6552.25	1.17159
					6552.25	1.16626		6552.5	1.19918
					6552.5	1.19129		6552.74	1.22878
					6552.74	1.22671		6552.99	1.26171
					6552.99	1.26193		6553.24	1.29426
					6553.24	1.29708		6553.49	1.32485
					6553.49	1.32424		6553.73	1.35125
					6553.73	1.34158		6554.75	1.3876
					6554.75	1.35322		6555.25	1.36562
					6555.25	1.32998		6555.76	1.33325
					6555.76	1.31181		6556.26	1.30068
					6556.26	1.29737		6557.01	1.2604
					6557.01	1.27453		6557.51	1.2397
					6557.51	1.25019		6558.01	1.2247
					6558.01	1.23086		6558.5	1.216
					6558.5	1.22539		6559.75	1.21754
					6559.75	1.21754		6560.74	1.22252
					6560.74	1.21555		6560.99	1.2184
					6560.99	1.19855		6561.49	1.1959
					6561.49	1.1771		6561.99	1.171
					6561.99	1.15029		6562.74	1.14354
					6562.74	1.13566		6563.49	1.11544
					6563.49	1.10943		6564.22	1.08968
					6564.22	1.09108		6564.96	1.06916
					6564.96	1.06845		6565.94	1.04819
					6565.94	1.04873		6566.92	1.02504
					6566.92	1.02611		6567.65	1.00564
					6567.65	1.00579		6568.15	0.991924
					6568.15	0.986459		6569.14	0.96704
					6569.14	0.963863		6570.03	0.948523
					6570.03	0.944935		6571.25	0.92887
					6571.25	0.928875		6572.86	0.903687
					6572.86	0.912326		6574.05	0.885189
					6574.05	0.894407		6575.24	0.869688
					6575.24	0.867617		6576.64	0.858345
					6576.64	0.853659		6578.64	0.849989
					6578.64	0.837647		6581.61	0.847114
					6581.61	0.846348		6583.56	0.866131
					6583.56	0.871238		6584.55	0.889023
					6584.55	0.889023		6586.56	0.931344
					6586.56	0.915326		6587.57	0.931507
					6587.57	0.921552		6588.6	0.935314
					6588.6	0.950242		6589.61	0.939846
					6589.61	0.966224		6591.62	0.949529
					6591.62	1.00489		6592.64	0.954477
					6592.64	1.02177		6594.68	0.96427
					6594.68	1.04349		6595.69	0.969026
					6595.69	1.06111		6598.7	0.982328
					6598.7	1.05891		6601.72	0.994353
					6601.72	1.03408		6605.82	1.00831
					6605.82	1.01282

## Sheet: Figure 3d
Figure 3d	Coordinates of neutron and XANES fit structure of Trp161Phe MnSOD treated with hydrogen peroxide.
	Neutron		XANES FIT
	Mn 11.622000 33.030998 90.815002		Mn 11.622000 33.030998 90.815002
	C 7.477000 36.646999 88.338997		C 7.552480 36.641731 88.376678
	C 6.882000 35.448002 89.075996		C 6.957480 35.442734 89.113678
	C 7.886000 34.407001 89.459000		C 7.960081 34.397438 89.488564
	C 9.229000 34.355000 89.292000		C 9.301993 34.341488 89.314262
	N 7.535000 33.242001 90.106003		N 7.608708 33.231880 90.134361
	C 8.618000 32.515999 90.320000		C 8.690441 32.501770 90.340652
	N 9.659000 33.167999 89.834999		N 9.730978 33.151646 89.851822
	H 6.770455 37.476994 88.340561		H 6.848685 37.474026 88.384209
	H 7.693056 36.375343 87.305740		H 7.762130 36.372116 87.341568
	H 8.398000 36.937000 88.845001		H 8.477113 36.927372 88.878525
	H 6.405000 35.801998 89.990997		H 6.486531 35.795856 90.032143
	H 6.143000 34.973000 88.431000		H 6.213494 34.971867 88.471390
	H 6.587000 32.980999 90.376999		H 6.661313 32.973263 90.409721
	H 9.846000 35.105000 88.820999		H 9.918935 35.090714 88.841949
	H 8.647000 31.552000 90.806999		H 8.718868 31.536392 90.824944
	C 11.333000 29.264999 85.635002		C 11.321933 29.273859 85.672409
	C 11.507000 30.780001 85.533997		C 11.495934 30.788862 85.571404
	C 11.984000 31.419001 86.801003		C 11.955240 31.430248 86.843727
	C 11.349000 32.219002 87.691002		C 11.307589 32.231045 87.723839
	N 13.267000 31.257999 87.278999		N 13.231822 31.271151 87.339226
	C 13.402000 31.931999 88.407997		C 13.350989 31.947014 88.468887
	N 12.254000 32.525002 88.679001		N 12.198914 32.539391 88.723473
	H 10.873599 28.884739 84.722610		H 10.875213 28.891775 84.754494
	H 12.298645 28.772976 85.751366		H 12.286358 28.782894 85.802544
	H 10.710000 29.052999 86.503998		H 10.687463 29.062634 86.533249
	H 12.238000 30.997999 84.755997		H 12.237162 31.006325 84.802986
	H 10.546000 31.226999 85.278000		H 10.538075 31.234591 85.301781
	H 13.998000 30.704000 86.832001		H 13.969274 30.717127 86.902985
	H 10.324000 32.555000 87.634003		H 10.283153 32.566021 87.652504
	H 14.299000 31.988001 89.005997		H 14.239796 32.004753 89.078842
	C 10.239000 28.243000 93.551003		C 10.205640 28.156361 93.588165
	C 9.907000 29.319000 92.518997		C 9.873640 29.232361 92.556152
	C 10.877000 30.485001 92.563004		C 10.740507 30.468609 92.706581
	O 11.581000 30.634001 93.585999		O 11.344866 30.642609 93.787697
	O 10.937000 31.252001 91.578003		O 10.818838 31.265850 91.747215
	H 9.631585 27.354212 93.380119		H 9.687139 27.228237 93.347664
	H 10.031218 28.614912 94.554298		H 9.887938 28.482075 94.578651
	H 11.297000 28.002001 93.457001		H 11.283650 28.001265 93.577286
	H 9.949000 28.881001 91.522003		H 10.031412 28.827700 91.556679
	H 8.906000 29.702999 92.714996		H 8.832534 29.531483 92.676559
	C 9.390000 37.103001 95.160004		C 9.391521 37.181618 95.221695
	C 10.272000 37.594002 94.005997		C 10.273521 37.672619 94.067688
	C 11.001000 36.504002 93.279999		C 10.819058 36.578999 93.199936
	C 10.556000 35.379002 92.669998		C 10.202921 35.585476 92.515076
	N 12.368000 36.518002 93.103996		N 12.166267 36.440166 92.943779
	C 12.735000 35.446999 92.422997		C 12.357919 35.405888 92.144386
	N 11.655000 34.736000 92.153000		N 11.182995 34.865898 91.874596
	H 9.985904 36.549820 95.885941		H 9.944587 36.488167 95.855209
	H 8.613481 36.440147 94.778236		H 8.518054 36.662586 94.827026
	H 8.936000 37.977001 95.626999		H 9.077853 38.053848 95.795197
	H 9.642000 38.110001 93.280998		H 9.681903 38.333523 93.433678
	H 11.019000 38.279999 94.405998		H 11.121636 38.216335 94.484436
	H 12.999000 37.242001 93.446999		H 12.901707 37.041595 93.314453
	H 9.530000 35.049000 92.601997		H 9.140668 35.394474 92.478508
	H 13.745000 35.195000 92.136002		H 13.311683 35.060177 91.774536
	O 13.270000 31.576000 92.221001		O 13.353807 31.722467 92.412125
	O 13.458000 32.644001 91.322998		O 13.552397 32.624104 91.349113
	H 14.136000 31.163000 92.421997		H 14.208809 31.306517 92.650627

## Sheet: Supplementary Figure 3a
Supplementary Figure 3a	HERFD-XANES of wildtype MnSOD in the peroxide-soaked, oxidized, reduced, and as-isolated forms
					WT MnSOD + Peroxide			WT MnSOD Oxidized			WT MnSOD Reduced			WT As Isolated
					Energy (eV)	Normalized Intensity (arb.units)		Energy (eV)	Normalized Intensity (arb.units)		Energy (eV)	Normalized Intensity (arb.units)		Energy (eV)	Normalized Intensity (arb.units)
					6523.34	-0.000952177		6523.07	-0.00204606		6523.17	0.000147402		6523.12	-0.00098962
					6523.85	0.00130247		6523.58	-0.000595889		6523.68	-0.000613696		6523.62	0.00048682
					6524.36	-0.00078044		6524.09	-0.00111865		6524.18	0.000500766		6524.13	-0.000461718
					6524.86	0.000844685		6524.6	8.68757e-05		6524.69	0.000691642		6524.64	0.000209066
					6525.36	-0.000441434		6525.1	0.000261419		6525.19	-0.000319416		6525.14	-0.00127996
					6525.86	0.000533183		6525.6	0.00215686		6525.68	0.000292903		6525.63	5.93711e-05
					6526.36	0.000518526		6526.09	0.0003242		6526.18	-8.79544e-05		6526.13	-0.00130851
					6526.86	-0.00041775		6526.59	-0.000705232		6526.67	0.000293703		6526.63	0.000800676
					6527.35	-0.000248925		6527.08	-0.000588932		6527.17	8.50638e-05		6527.12	0.000474826
					6527.85	-5.70405e-05		6527.58	0.00113014		6527.67	-0.000736806		6527.62	0.00105541
					6528.34	-0.000386958		6528.08	-0.000547984		6528.16	1.91675e-05		6528.11	0.000322012
					6528.84	-0.0011886		6528.57	0.00028219		6528.66	-0.000601516		6528.61	0.000111361
					6529.34	-5.09776e-05		6529.07	0.00028422		6529.16	0.000410855		6529.12	0.0023464
					6529.84	-0.000324905		6529.56	0.00322805		6529.66	-0.00106312		6529.6	-0.00169378
					6530.33	-0.000313643		6530.06	-0.000117964		6530.16	0.00012135		6530.1	0.00133836
					6530.82	0.000822835		6530.56	-0.000767369		6530.66	0.000860018		6530.6	0.000462157
					6531.32	0.000733143		6531.05	-0.000106891		6531.15	-6.66513e-05		6531.09	-0.000934056
					6531.81	0.00024407		6531.54	-0.000253239		6531.65	3.01232e-05		6531.59	-0.000981798
					6532.31	0.000953719		6532.04	-0.00144611		6532.14	-7.21645e-05		6532.08	0.00125201
					6532.8	-0.00136479		6532.53	0.000742273		6532.63	0.000319102		6532.57	-0.000497369
					6533.29	-0.000404862		6533.03	-0.000174951		6533.12	-0.000330074		6533.07	0.0001925
					6533.77	0.000157571		6533.52	0.000110226		6533.6	-0.000569731		6533.55	-0.00178742
					6534.27	0.000135167		6534	0.000798635		6534.1	0.000465508		6534.04	-0.000626554
					6534.37	-7.33117e-05		6534.1	8.81073e-05		6534.2	0.000642131		6534.15	0.000627639
					6534.46	-0.000187913		6534.2	-0.000648112		6534.29	-0.0002312		6534.24	-0.000869827
					6534.56	-0.000225397		6534.29	0.000974764		6534.39	-0.0003549		6534.34	0.00100108
					6534.65	-5.74886e-06		6534.38	-0.00133034		6534.48	-6.91893e-05		6534.43	0.000250971
					6534.76	-0.000129341		6534.49	-0.000852574		6534.58	-1.00799e-05		6534.53	0.00301966
					6534.85	-0.000362496		6534.58	0.00010279		6534.68	0.000381644		6534.63	0.000400825
					6534.95	0.000258716		6534.69	5.50111e-05		6534.78	0.000482734		6534.73	-0.00033478
					6535.05	0.000711527		6534.78	8.1669e-05		6534.88	-0.000236913		6534.83	-0.000165175
					6535.14	-6.01495e-06		6534.87	0.000493636		6534.97	0.000360905		6534.93	-0.000299186
					6535.24	-0.000376812		6534.97	-0.00180214		6535.07	-0.000199103		6535.02	0.000407127
					6535.34	-0.000361642		6535.07	-0.000673377		6535.16	0.00134195		6535.12	0.000741842
					6535.43	0.000127396		6535.17	-0.00045346		6535.26	0.000408012		6535.22	0.000210846
					6535.53	0.000311973		6535.27	-0.00158156		6535.36	0.000599458		6535.32	-0.000132696
					6535.63	0.000331982		6535.37	-0.00255487		6535.46	-0.000597631		6535.42	0.00139875
					6535.73	0.000877152		6535.46	0.0015809		6535.56	-0.000472002		6535.52	-0.00115688
					6535.83	0.000657458		6535.56	-0.000955139		6535.66	0.000752143		6535.61	0.000402448
					6535.92	0.00141596		6535.66	-0.000238061		6535.76	-0.000589748		6535.72	-0.000981792
					6536.02	0.000603082		6535.76	0.00145384		6535.85	-3.53242e-05		6535.81	-0.00101249
					6536.11	0.000505928		6535.85	-0.000416235		6535.95	0.000513269		6535.91	0.000341679
					6536.21	0.000968454		6535.95	0.000214575		6536.05	0.00121711		6536.01	0.00119074
					6536.32	0.000406952		6536.05	0.000851691		6536.14	1.66537e-05		6536.11	0.00110382
					6536.41	0.000136493		6536.15	0.000440816		6536.24	-0.000556959		6536.2	0.00283165
					6536.51	0.000502012		6536.25	-0.00123298		6536.34	0.000501791		6536.31	0.000969977
					6536.61	0.00101014		6536.34	0.000529809		6536.44	-0.000104453		6536.4	0.00112067
					6536.71	-0.000166807		6536.45	0.000328892		6536.54	-0.000263054		6536.51	0.00109346
					6536.8	0.00071496		6536.54	-0.000758748		6536.64	-0.000275165		6536.6	0.00039525
					6536.9	0.000218489		6536.64	-0.000166402		6536.74	-6.72452e-05		6536.7	-0.000986329
					6537	0.000989502		6536.74	-0.000529229		6536.83	0.000272513		6536.8	0.00142079
					6537.1	0.000103543		6536.84	0.000244349		6536.93	-0.00038337		6536.9	0.00212154
					6537.2	0.00095387		6536.94	0.00219531		6537.03	-0.00105896		6537.01	0.000469444
					6537.3	0.0010505		6537.04	0.00120267		6537.13	0.000357303		6537.1	0.000589572
					6537.4	-4.70596e-05		6537.14	0.00122003		6537.23	-0.000193271		6537.21	0.000361623
					6537.5	0.00185944		6537.23	0.00107691		6537.33	0.000395985		6537.3	0.00028851
					6537.59	0.00132122		6537.33	0.000873937		6537.42	0.000558226		6537.4	0.000429562
					6537.69	0.00149141		6537.42	0.000257548		6537.52	0.000152084		6537.5	0.000269858
					6537.79	0.00155017		6537.53	0.00111807		6537.62	0.000894896		6537.6	0.00105927
					6537.9	0.000699616		6537.63	0.000355606		6537.73	0.000278984		6537.7	0.00188241
					6537.99	0.000522577		6537.73	-0.000615741		6537.82	0.000432429		6537.8	0.000578526
					6538.09	0.00208749		6537.83	0.00202624		6537.92	0.00106306		6537.9	0.00261573
					6538.19	0.00183722		6537.93	0.00154273		6538.02	0.00145771		6538	0.00271333
					6538.28	0.00354226		6538.03	0.00403147		6538.12	0.00244414		6538.1	0.00236669
					6538.39	0.00359735		6538.12	0.00300495		6538.21	0.00471947		6538.19	0.00220803
					6538.49	0.00455031		6538.23	0.00496502		6538.32	0.00598392		6538.3	0.00555264
					6538.58	0.00898172		6538.32	0.00583776		6538.41	0.006677		6538.39	0.00701802
					6538.68	0.0101876		6538.43	0.00924859		6538.52	0.00868179		6538.5	0.00877708
					6538.78	0.0114138		6538.54	0.0113043		6538.62	0.0137043		6538.6	0.0115378
					6538.88	0.0128122		6538.62	0.00853907		6538.71	0.0158868		6538.7	0.0135351
					6538.99	0.0218313		6538.73	0.0116466		6538.82	0.0208532		6538.8	0.0170785
					6539.08	0.0240884		6538.82	0.0171054		6538.91	0.0247114		6538.89	0.018432
					6539.18	0.0332848		6538.93	0.0203831		6539.02	0.0333678		6539	0.0242404
					6539.28	0.0392203		6539.03	0.025511		6539.11	0.0438947		6539.09	0.0283544
					6539.38	0.051048		6539.13	0.0349736		6539.22	0.0489272		6539.2	0.0320089
					6539.48	0.0598495		6539.23	0.0404833		6539.32	0.0644448		6539.3	0.041917
					6539.58	0.0696302		6539.33	0.055078		6539.42	0.0746131		6539.4	0.0554493
					6539.68	0.0767405		6539.43	0.0720932		6539.52	0.0855154		6539.5	0.0609638
					6539.77	0.102173		6539.53	0.0801783		6539.62	0.106494		6539.59	0.0731183
					6539.88	0.111436		6539.63	0.0970816		6539.72	0.115227		6539.7	0.0861085
					6539.98	0.130378		6539.73	0.109354		6539.83	0.137945		6539.79	0.102053
					6540.08	0.139751		6539.84	0.116323		6539.92	0.152389		6539.9	0.118568
					6540.18	0.147092		6539.93	0.123581		6540.02	0.161205		6539.99	0.120175
					6540.28	0.14436		6540.04	0.13203		6540.12	0.160651		6540.1	0.12386
					6540.38	0.150471		6540.13	0.128827		6540.23	0.155404		6540.2	0.127999
					6540.48	0.139956		6540.24	0.135739		6540.33	0.151429		6540.31	0.123799
					6540.59	0.126592		6540.34	0.137803		6540.43	0.135807		6540.4	0.118998
					6540.69	0.108002		6540.44	0.139253		6540.53	0.119071		6540.5	0.118345
					6540.79	0.100412		6540.54	0.146197		6540.63	0.104615		6540.6	0.114101
					6540.89	0.0965106		6540.63	0.140316		6540.72	0.0907921		6540.7	0.114821
					6540.99	0.0819421		6540.74	0.129804		6540.83	0.0776386		6540.8	0.112184
					6541.08	0.0707349		6540.83	0.116722		6540.93	0.0635006		6540.9	0.106879
					6541.19	0.0524305		6540.94	0.0981808		6541.03	0.0489208		6541.01	0.0958186
					6541.29	0.0459771		6541.03	0.0879265		6541.13	0.0446251		6541.1	0.0879985
					6541.39	0.0330864		6541.14	0.0695345		6541.22	0.0344263		6541.21	0.076604
					6541.48	0.0275506		6541.23	0.056342		6541.33	0.0246184		6541.3	0.0654907
					6541.59	0.0232314		6541.34	0.0488599		6541.43	0.0166248		6541.41	0.0499899
					6541.68	0.0199403		6541.44	0.0393121		6541.53	0.0135973		6541.5	0.0390557
					6541.79	0.0174274		6541.53	0.0344623		6541.62	0.0115407		6541.6	0.0317514
					6541.88	0.0122856		6541.65	0.034774		6541.71	0.0113111		6541.7	0.0277975
					6541.98	0.0116525		6541.74	0.0313198		6541.82	0.00781715		6541.8	0.0250485
					6542.09	0.0109896		6541.85	0.0297183		6541.93	0.00820427		6541.91	0.0231997
					6542.19	0.0107276		6541.94	0.0301782		6542.03	0.00552142		6542	0.0211713
					6542.29	0.00992036		6542.03	0.0279336		6542.12	0.00505534		6542.1	0.0187803
					6542.39	0.00805979		6542.13	0.0268345		6542.22	0.00445384		6542.19	0.0207161
					6542.48	0.00867901		6542.23	0.0247592		6542.32	0.00203622		6542.3	0.0194063
					6542.59	0.0109003		6542.34	0.0224244		6542.42	0.0028262		6542.39	0.0192157
					6542.68	0.00910322		6542.43	0.0181937		6542.52	0.0025731		6542.49	0.0187013
					6542.79	0.00804288		6542.54	0.0230434		6542.62	0.0037123		6542.59	0.0132022
					6542.88	0.00876127		6542.63	0.0181182		6542.71	0.00351156		6542.69	0.0163376
					6542.98	0.00692801		6542.74	0.0147935		6542.81	0.00268526		6542.79	0.0131274
					6543.08	0.00852092		6542.82	0.0134961		6542.91	0.00496435		6542.88	0.0139236
					6543.18	0.00735511		6542.92	0.0131059		6543.01	0.0040415		6542.99	0.0131779
					6543.27	0.00720001		6543.02	0.0115417		6543.11	0.00347249		6543.08	0.0140879
					6543.38	0.0079772		6543.12	0.0119612		6543.21	0.00581272		6543.18	0.014384
					6543.48	0.00939228		6543.23	0.0155731		6543.3	0.00810608		6543.28	0.014571
					6543.57	0.0104168		6543.32	0.016625		6543.4	0.00943689		6543.38	0.0157819
					6543.67	0.0114958		6543.43	0.0193294		6543.51	0.0109115		6543.48	0.0214665
					6543.78	0.0156637		6543.52	0.0193583		6543.61	0.0144443		6543.58	0.0236502
					6543.88	0.0214786		6543.62	0.0254011		6543.7	0.0179453		6543.68	0.0236076
					6543.97	0.0240438		6543.71	0.0289947		6543.81	0.0239032		6543.77	0.0324203
					6544.07	0.0328214		6543.82	0.0351336		6543.91	0.0285956		6543.88	0.0413811
					6544.17	0.0406126		6543.91	0.0390068		6544	0.0398308		6543.97	0.044024
					6544.27	0.0504922		6544.02	0.0450424		6544.1	0.0546596		6544.08	0.0520503
					6544.37	0.0642981		6544.11	0.0485443		6544.19	0.0655866		6544.17	0.0574616
					6544.46	0.0704832		6544.21	0.0551591		6544.3	0.084386		6544.27	0.0674926
					6544.56	0.0864834		6544.32	0.0614882		6544.4	0.107711		6544.37	0.0820417
					6544.66	0.106193		6544.41	0.073105		6544.49	0.125294		6544.46	0.0812065
					6544.76	0.125275		6544.51	0.0834716		6544.6	0.143321		6544.57	0.103506
					6544.86	0.142608		6544.6	0.0942005		6544.7	0.163341		6544.66	0.114227
					6544.96	0.159301		6544.71	0.10614		6544.79	0.187222		6544.76	0.125678
					6545.06	0.177379		6544.81	0.112012		6544.89	0.203853		6544.86	0.140119
					6545.16	0.195939		6544.91	0.120841		6544.99	0.226343		6544.97	0.156638
					6545.25	0.209998		6545.01	0.126567		6545.09	0.247771		6545.06	0.16262
					6545.36	0.226014		6545.11	0.137893		6545.2	0.265771		6545.17	0.177275
					6545.46	0.241326		6545.21	0.148973		6545.3	0.278959		6545.26	0.187744
					6545.55	0.251802		6545.3	0.155684		6545.39	0.286851		6545.35	0.201935
					6545.65	0.263008		6545.4	0.163795		6545.49	0.292869		6545.46	0.200088
					6545.75	0.266759		6545.49	0.174419		6545.59	0.326941		6545.55	0.22144
					6545.85	0.282787		6545.6	0.17513		6545.69	0.342235		6545.65	0.22639
					6545.95	0.296623		6545.69	0.186873		6545.79	0.345083		6545.75	0.227288
					6546.05	0.305587		6545.8	0.198128		6545.9	0.350842		6545.86	0.236784
					6546.15	0.32378		6545.89	0.197002		6545.99	0.372303		6545.95	0.260593
					6546.25	0.340038		6545.99	0.207414		6546.09	0.374347		6546.06	0.264915
					6546.35	0.342384		6546.1	0.21796		6546.19	0.384515		6546.16	0.274247
					6546.44	0.331491		6546.19	0.223538		6546.28	0.385232		6546.24	0.27722
					6546.54	0.346832		6546.29	0.229856		6546.39	0.397699		6546.35	0.286786
					6546.64	0.342589		6546.39	0.234032		6546.49	0.402609		6546.45	0.294856
					6546.74	0.377737		6546.49	0.247685		6546.59	0.410035		6546.55	0.312657
					6546.84	0.372061		6546.59	0.25338		6546.68	0.416611		6546.65	0.310278
					6546.94	0.389512		6546.69	0.266139		6546.8	0.418646		6546.76	0.326856
					6547.04	0.404449		6546.78	0.274539		6546.88	0.414901		6546.85	0.343305
					6547.14	0.422424		6546.88	0.282916		6546.99	0.440035		6546.95	0.364429
					6547.24	0.40824		6546.98	0.296229		6547.08	0.444823		6547.05	0.362914
					6547.33	0.428885		6547.08	0.309994		6547.17	0.457782		6547.14	0.374081
					6547.43	0.448979		6547.18	0.330264		6547.28	0.47333		6547.25	0.380002
					6547.53	0.464817		6547.27	0.333251		6547.38	0.492913		6547.34	0.403761
					6547.63	0.481687		6547.39	0.339774		6547.48	0.51387		6547.44	0.435071
					6547.73	0.477414		6547.48	0.354706		6547.57	0.522391		6547.54	0.441584
					6547.83	0.516217		6547.58	0.372033		6547.68	0.560589		6547.65	0.469808
					6547.93	0.521928		6547.68	0.379155		6547.77	0.57561		6547.74	0.465622
					6548.03	0.562212		6547.78	0.388791		6547.87	0.601414		6547.84	0.487159
					6548.13	0.584326		6547.87	0.406023		6547.98	0.616758		6547.93	0.508665
					6548.22	0.617431		6547.98	0.431444		6548.07	0.649438		6548.03	0.526925
					6548.32	0.656653		6548.08	0.439502		6548.16	0.676747		6548.14	0.538841
					6548.42	0.677936		6548.18	0.449657		6548.26	0.710454		6548.23	0.545738
					6548.52	0.716221		6548.28	0.462294		6548.36	0.744523		6548.34	0.588751
					6548.63	0.720964		6548.38	0.488064		6548.46	0.770988		6548.43	0.597016
					6548.72	0.768604		6548.47	0.506066		6548.57	0.787957		6548.53	0.635068
					6548.82	0.797018		6548.57	0.525069		6548.65	0.822576		6548.62	0.644495
					6548.91	0.824616		6548.66	0.528495		6548.76	0.868613		6548.72	0.643947
					6549.01	0.85655		6548.76	0.550227		6548.85	0.872329		6548.82	0.673327
					6549.11	0.885353		6548.86	0.562728		6548.96	0.904557		6548.92	0.692112
					6549.36	0.942765		6549.11	0.621458		6549.2	0.987921		6549.17	0.75646
					6549.6	1.02357		6549.35	0.667649		6549.44	1.05863		6549.41	0.802156
					6549.85	1.06361		6549.59	0.7237		6549.68	1.11324		6549.65	0.863577
					6550.09	1.16304		6549.85	0.770517		6549.93	1.17408		6549.9	0.902256
					6550.34	1.17925		6550.08	0.804427		6550.18	1.25151		6550.15	0.936347
					6550.58	1.21677		6550.32	0.817829		6550.42	1.25057		6550.39	0.978774
					6550.83	1.24751		6550.57	0.828087		6550.66	1.29034		6550.64	0.989289
					6551.06	1.25226		6550.81	0.85247		6550.91	1.28874		6550.88	1.01761
					6551.32	1.23179		6551.06	0.873931		6551.15	1.27195		6551.13	1.02337
					6551.56	1.2388		6551.3	0.859436		6551.39	1.27281		6551.38	1.04056
					6551.81	1.25004		6551.55	0.895953		6551.64	1.2589		6551.62	1.04431
					6552.05	1.24664		6551.8	0.914223		6551.89	1.25542		6551.87	1.05049
					6552.3	1.25781		6552.04	0.928639		6552.14	1.25535		6552.12	1.07624
					6552.54	1.25364		6552.29	0.964451		6552.38	1.27566		6552.36	1.09103
					6552.79	1.27746		6552.53	0.96228		6552.63	1.29151		6552.61	1.11067
					6553.04	1.3054		6552.78	1.01227		6552.87	1.33699		6552.86	1.1446
					6553.29	1.30492		6553.04	1.0307		6553.12	1.35126		6553.12	1.14637
					6553.54	1.37457		6553.28	1.03718		6553.38	1.41184		6553.35	1.16673
					6553.78	1.37422		6553.53	1.08076		6553.63	1.40826		6553.61	1.19929
					6554.04	1.40669		6553.78	1.07999		6553.87	1.42704		6553.86	1.20752
					6554.28	1.40327		6554.03	1.09033		6554.12	1.43449		6554.11	1.22266
					6554.53	1.39196		6554.27	1.11617		6554.37	1.46405		6554.35	1.23375
					6554.78	1.41076		6554.53	1.13264		6554.62	1.44867		6554.61	1.22041
					6555.04	1.42646		6554.78	1.1459		6554.88	1.46348		6554.86	1.21826
					6555.28	1.39891		6555.03	1.16539		6555.12	1.42878		6555.1	1.24156
					6555.54	1.37784		6555.28	1.17112		6555.38	1.41196		6555.36	1.25398
					6555.78	1.36119		6555.53	1.17878		6555.63	1.39953		6555.6	1.22491
					6556.04	1.36223		6555.78	1.2202		6555.88	1.39579		6555.86	1.22544
					6556.29	1.36034		6556.04	1.23817		6556.14	1.37937		6556.11	1.23141
					6556.54	1.35222		6556.29	1.21585		6556.39	1.38038		6556.36	1.26011
					6556.8	1.31474		6556.54	1.22441		6556.64	1.35669		6556.61	1.24474
					6557.05	1.32235		6556.79	1.22999		6556.89	1.31908		6556.86	1.2317
					6557.3	1.29587		6557.05	1.21384		6557.15	1.31196		6557.11	1.23198
					6557.56	1.30112		6557.3	1.25057		6557.4	1.29231		6557.37	1.23917
					6557.8	1.27354		6557.54	1.2217		6557.64	1.25339		6557.61	1.24902
					6558.05	1.23029		6557.8	1.218		6557.89	1.24721		6557.86	1.20897
					6558.31	1.2367		6558.05	1.2187		6558.15	1.2689		6558.11	1.23176
					6558.56	1.23871		6558.29	1.22996		6558.39	1.24454		6558.36	1.21867
					6558.8	1.25938		6558.53	1.21375		6558.64	1.24725		6558.6	1.23851
					6559.05	1.24048		6558.8	1.22532		6558.89	1.22174		6558.85	1.21202
					6559.29	1.24427		6559.04	1.2239		6559.13	1.25813		6559.09	1.22536
					6559.55	1.20329		6559.28	1.25858		6559.38	1.25508		6559.34	1.23595
					6559.8	1.23547		6559.54	1.24105		6559.63	1.25823		6559.59	1.23301
					6560.04	1.20648		6559.78	1.23693		6559.88	1.24473		6559.84	1.25635
					6560.29	1.2232		6560.03	1.24537		6560.13	1.23321		6560.09	1.22081
					6560.54	1.19477		6560.28	1.23768		6560.37	1.21735		6560.33	1.21439
					6560.79	1.19722		6560.53	1.22958		6560.62	1.2003		6560.58	1.21598
					6561.04	1.19037		6560.77	1.25125		6560.87	1.19219		6560.83	1.21625
					6561.29	1.18682		6561.04	1.23211		6561.12	1.18935		6561.08	1.21323
					6561.54	1.16205		6561.28	1.2275		6561.37	1.15648		6561.33	1.19657
					6561.79	1.15879		6561.53	1.23041		6561.62	1.15287		6561.58	1.20623
					6562.03	1.14827		6561.76	1.22303		6561.87	1.15393		6561.82	1.19064
					6562.28	1.16984		6562.03	1.23445		6562.12	1.12557		6562.08	1.19977
					6562.54	1.15791		6562.27	1.22563		6562.37	1.13923		6562.32	1.17992
					6562.78	1.14573		6562.51	1.23532		6562.61	1.1179		6562.56	1.18233
					6563.03	1.15132		6562.77	1.22629		6562.88	1.117		6562.82	1.17631
					6563.28	1.13196		6563.01	1.213		6563.12	1.10516		6563.06	1.18046
					6563.53	1.12533		6563.26	1.20515		6563.36	1.09666		6563.31	1.14995
					6563.77	1.11021		6563.51	1.21317		6563.61	1.11291		6563.56	1.16033
					6564.02	1.11639		6563.76	1.19794		6563.86	1.09175		6563.81	1.13344
					6564.27	1.11222		6564	1.21477		6564.1	1.0914		6564.05	1.14555
					6564.52	1.10579		6564.26	1.19069		6564.35	1.09208		6564.3	1.15451
					6564.77	1.10601		6564.5	1.22575		6564.6	1.09195		6564.55	1.11678
					6565.02	1.0922		6564.75	1.2014		6564.85	1.09182		6564.79	1.14072
					6565.26	1.07968		6564.99	1.20704		6565.09	1.0584		6565.04	1.12027
					6565.51	1.0733		6565.23	1.20025		6565.34	1.0589		6565.29	1.12098
					6565.75	1.10102		6565.48	1.19164		6565.58	1.06454		6565.53	1.11556
					6565.99	1.08556		6565.72	1.15588		6565.82	1.04993		6565.77	1.13257
					6566.24	1.06831		6565.98	1.15651		6566.07	1.01442		6566.02	1.10797
					6566.48	1.07456		6566.21	1.15892		6566.32	1.02875		6566.26	1.09461
					6566.73	1.0598		6566.46	1.1483		6566.56	1.02521		6566.51	1.06859
					6566.97	1.05792		6566.71	1.14372		6566.8	1.02301		6566.75	1.064
					6567.22	1.04577		6566.94	1.14021		6567.05	1.01158		6567	1.05523
					6567.46	1.02571		6567.19	1.13497		6567.29	1.01445		6567.24	1.07372
					6567.71	1.01802		6567.44	1.12394		6567.53	0.999994		6567.49	1.05865
					6567.95	1.00508		6567.68	1.12344		6567.79	0.969802		6567.75	1.04034
					6568.2	0.986743		6567.93	1.1058		6568.03	0.977784		6567.98	1.02652
					6568.45	1.00674		6568.18	1.09686		6568.27	0.963435		6568.23	1.03245
					6568.69	0.980346		6568.42	1.11889		6568.52	0.960842		6568.48	1.02225
					6568.94	0.973674		6568.67	1.09004		6568.77	0.928171		6568.73	1.01404
					6569.17	0.989012		6568.92	1.086		6569.02	0.938679		6568.97	1.01864
					6569.43	0.966559		6569.17	1.07253		6569.26	0.928014		6569.23	0.992555
					6569.69	0.969457		6569.41	1.05154		6569.52	0.922639		6569.48	1.01031
					6569.92	0.973044		6569.66	1.07955		6569.76	0.934469		6569.72	1.01146
					6570.33	0.941191		6570.06	1.04963		6570.16	0.91732		6570.13	0.996528
					6570.73	0.924595		6570.45	1.05304		6570.56	0.897471		6570.52	0.982981
					6571.13	0.914483		6570.87	1.04701		6570.97	0.889425		6570.93	0.973594
					6571.53	0.905561		6571.26	1.03888		6571.37	0.879172		6571.32	0.958229
					6571.94	0.914109		6571.67	1.04034		6571.77	0.872974		6571.72	0.937633
					6572.34	0.910119		6572.06	1.03463		6572.18	0.884745		6572.13	0.96516
					6572.75	0.905004		6572.47	1.0147		6572.58	0.865059		6572.53	0.950358
					6573.15	0.907752		6572.87	1.00485		6572.99	0.876531		6572.93	0.941273
					6573.55	0.895755		6573.27	1.01287		6573.39	0.868367		6573.33	0.944264
					6573.96	0.901298		6573.67	0.992911		6573.79	0.866745		6573.73	0.937804
					6574.35	0.891633		6574.07	0.999969		6574.18	0.854171		6574.13	0.917351
					6574.75	0.879124		6574.46	0.984954		6574.59	0.864689		6574.52	0.906759
					6575.15	0.890178		6574.86	0.985217		6574.98	0.863248		6574.92	0.9238
					6575.54	0.887722		6575.26	0.99282		6575.38	0.859294		6575.32	0.904323
					6575.94	0.850317		6575.66	0.956421		6575.77	0.839194		6575.72	0.908614
					6576.94	0.841111		6576.65	0.932252		6576.77	0.820302		6576.71	0.88968
					6577.94	0.848703		6577.65	0.918504		6577.77	0.819641		6577.7	0.894263
					6578.94	0.864511		6578.64	0.89227		6578.77	0.817262		6578.69	0.856387
					6579.93	0.854949		6579.64	0.882006		6579.77	0.812322		6579.69	0.859054
					6580.93	0.851596		6580.64	0.883521		6580.75	0.829473		6580.69	0.836332
					6581.91	0.870658		6581.62	0.889024		6581.74	0.844702		6581.67	0.854256
					6582.9	0.884248		6582.61	0.873809		6582.72	0.864157		6582.66	0.849285
					6583.89	0.903574		6583.58	0.88195		6583.71	0.881319		6583.64	0.869642
					6584.88	0.913753		6584.58	0.891629		6584.7	0.92086		6584.64	0.887879
					6585.88	0.935695		6585.59	0.895024		6585.7	0.916783		6585.64	0.915596
					6586.88	0.954903		6586.59	0.899		6586.7	0.942577		6586.65	0.906572
					6587.9	0.958066		6587.61	0.905737		6587.72	0.981613		6587.65	0.929419
					6588.91	0.970226		6588.63	0.923939		6588.74	0.967034		6588.67	0.928493
					6589.93	1.00273		6589.65	0.922708		6589.76	0.996173		6589.69	0.936527
					6590.94	1.02036		6590.66	0.94245		6590.77	1.00684		6590.7	0.956594
					6591.94	1.02706		6591.67	0.942766		6591.77	1.01445		6591.7	0.976737
					6592.95	1.03033		6592.69	0.950821		6592.79	1.04582		6592.72	1.00294
					6593.97	1.05492		6593.7	0.962604		6593.8	1.08326		6593.73	0.983688
					6594.98	1.08875		6594.72	0.974029		6594.82	1.09386		6594.74	1.00666
					6596	1.10525		6595.73	0.985832		6595.84	1.09075		6595.75	1.04329
					6597	1.07079		6596.75	1.01185		6596.85	1.1149		6596.77	1.0254
					6598.01	1.07175		6597.75	1.00522		6597.85	1.07478		6597.77	1.03966
					6599.02	1.08419		6598.76	1.0172		6598.85	1.07851		6598.78	1.04125
					6600.01	1.06577		6599.76	1.03366		6599.85	1.07078		6599.79	1.02101
					6602.02	1.06093		6601.77	1.01673		6601.86	1.07915		6601.8	1.03406
					6604.07	1.03349		6603.83	0.998436		6603.92	1.05118		6603.85	1.02028
					6606.14	1.03295		6605.89	1.00367		6605.98	1.0205		6605.91	1.01675
					6608.17	1.02089		6607.93	1.01664		6608	1.03745		6607.93	1.01211
					6610.2	1.04194		6609.96	1.00665		6610.04	1.04038		6609.96	0.993013
					6612.25	1.0186		6611.99	1.028		6612.08	1.04385		6611.99	0.996061
					6614.26	1.01402		6614.01	1.01486		6614.09	1.01004		6614.01	1.01377
					6616.26	1.0507		6616.03	1.00978		6616.1	1.03094		6616.02	1.03609
					6618.26	1.00453		6618.04	1.01815		6618.1	1.02873		6618.04	0.995962
					6620.3	1.01809		6620.09	1.03213		6620.14	1.02696		6620.08	1.02211
					6622.35	1.0198		6622.14	1.0245		6622.2	1.00648		6622.13	1.01344
					6624.4	1.0233		6624.19	1.04131		6624.23	1.02132		6624.18	1.00951
					6626.43	1.01369		6626.22	1.0325		6626.26	0.993507		6626.21	1.02463
					6628.46	1.00606		6628.25	1.02499		6628.29	1.00447		6628.23	0.999937
					6630.48	0.990333		6630.26	1.01942		6630.32	0.979312		6630.26	1.02466
					6632.47	0.971583		6632.25	1.00611		6632.31	0.972098		6632.26	0.992704
					6634.47	0.976983		6634.24	1.00738		6634.3	0.980381		6634.26	0.995506
					6636.48	1.00495		6636.25	0.998257		6636.31	0.955012		6636.28	0.98495
					6638.52	0.934833		6638.29	0.999351		6638.36	0.965735		6638.31	0.993505
					6640.55	0.990388		6640.32	1.02001		6640.39	0.956081		6640.35	0.978996
					6642.56	0.959766		6642.33	1.00475		6642.39	0.976364		6642.35	0.975234
					6644.58	0.990849		6644.35	0.976764		6644.41	0.98379		6644.36	0.97992
					6646.59	0.996753		6646.34	0.987897		6646.43	0.984697		6646.37	0.977404
					6648.57	0.961337		6648.34	0.996228		6648.41	0.991384		6648.36	0.978542
					6650.55	0.992227		6650.31	0.98534		6650.39	0.993708		6650.35	0.995564
					6655.56	1.0084		6655.34	0.984528		6655.42	1.00794		6655.38	0.987423
					6660.58	0.994742		6660.35	0.983885		6660.42	0.992329		6660.37	0.974976
					6665.55	0.985425		6665.32	0.984101		6665.38	1.00594		6665.32	0.99601
					6670.47	1.00019		6670.24	0.990236		6670.31	1.01476		6670.26	1.0004
					6675.48	0.999106		6675.25	1.00835		6675.32	1.01766		6675.25	0.998425
					6680.45	1.03691		6680.2	1.01282		6680.31	1.01297		6680.21	0.986228
					6685.35	1.02769		6685.1	1.01417		6685.26	1.01616		6685.13	1.011
					6690.35	1.02042		6690.1	1.02437		6690.27	1.04222		6690.14	1.01106
					6695.32	1.02708		6695.08	1.02327		6695.24	1.02291		6695.1	1.00922
					6700.24	1.02488		6700	1.01903		6700.17	1.00568		6700.03	1.00633
					6705.18	0.987426		6704.94	1.0099		6705.1	1.00867		6704.98	0.994063
					6710.17	0.987255		6709.97	1.0046		6710.09	0.998472		6709.96	0.985357
					6715.12	0.984589		6714.92	1.00701		6715.05	0.979528		6714.9	0.988122
					6720.04	0.9835		6719.84	1.00269		6719.96	0.996503		6719.84	0.994505
					6725.06	0.990371		6724.87	0.994812		6724.97	0.983409		6724.85	0.997161
					6730.04	0.98683		6729.84	1.00204		6729.95	1.00395		6729.8	0.985384
					6734.96	0.994307		6734.77	1.00512		6734.87	1.0183		6734.73	1.01558
					6739.94	0.994019		6739.75	0.98334		6739.84	0.988633		6739.72	0.993974
					6744.94	0.990029		6744.74	0.986858		6744.84	0.995383		6744.7	1.00402
					6749.9	0.983446		6749.7	0.999597		6749.8	0.996692		6749.65	0.999716
					6754.86	1.00653		6754.64	0.997261		6754.74	0.994914		6754.62	1.00721
					6759.92	0.98482		6759.72	0.997924		6759.8	0.993626		6759.71	1.00682
					6764.97	1.01329		6764.77	0.993742		6764.87	1.02973		6764.76	0.998771
					6769.99	1.01322		6769.79	1.00216		6769.89	1.00952		6769.82	0.994423
					6775.08	0.99944		6774.9	1.01107		6774.98	0.999232		6774.93	0.997487
					6780.18	1.0075		6780	1.00591		6780.07	0.981145		6780.02	0.993627
					6785.24	1.00909		6785.06	1.01272		6785.14	1.00178		6785.08	1.0101
					6790.27	0.998499		6790.1	0.996624		6790.16	0.997446		6790.12	1.00455
					6795.4	1.00322		6795.22	1.00528		6795.28	1.01124		6795.23	0.993716
					6800.51	0.99688		6800.28	0.999603		6800.37	0.994118		6800.3	1.00617
					6805.54	1.00727		6805.3	0.999318		6805.37	1.00822		6805.3	0.99799
					6810.6	1.00924		6810.33	0.989877		6810.43	0.986983		6810.35	0.987766
					6815.64	1.00312		6815.38	0.997269		6815.47	0.986129		6815.4	1.00305
					6820.67	0.99429		6820.4	0.990754		6820.49	1.0008		6820.39	0.999612
					6825.61	1.00935		6825.34	1.00235		6825.44	1.0009		6825.35	0.991294
					6830.68	0.978484		6830.4	0.999709		6830.49	1.00778		6830.41	1.00779
					6835.66	0.999641		6835.38	0.991481		6835.48	1.00809		6835.38	0.984764
					6840.6	1.00036		6840.32	1.00306		6840.41	0.990693		6840.33	0.986802
					6845.52	0.97993		6845.26	1.00347		6845.35	0.988164		6845.27	1.00041
					6850.53	1.01108		6850.26	1.01299		6850.36	0.995126		6850.26	1.00164
					6855.49	0.993031		6855.22	0.998965		6855.33	1.01094		6855.21	1.01016
					6860.39	0.991786		6860.13	1.00727		6860.22	1.0183		6860.13	1.0137
					6865.37	1.00171		6865.13	1.00631		6865.22	0.992651		6865.12	0.992635
					6870.35	1.0067		6870.12	1.00399		6870.2	1.00525		6870.1	0.993622
					6875.31	1.00756		6875.06	0.982165		6875.15	0.990919		6875.06	1.01442
					6880.2	0.980086		6879.98	1.00094		6880.04	1.00676		6880	0.990853
					6885.21	1.0178		6884.98	1.00119		6885.04	1.00601		6884.98	0.994601
					6890.17	0.989799		6889.94	0.994278		6890.04	0.98291		6889.95	1.01009
					6895.09	1.00147		6894.86	0.998149		6894.94	1.00111		6894.87	1.0058
					6900.03	1.01352		6899.82	1.00396		6899.89	1.00648		6899.84	0.994354

## Sheet: Supplementary Figure 3b
Supplementary Figure 3b	HERFD-XANES of Trp161Phe MnSOD in the peroxide-soaked, oxidized, reduced, and as-isolated forms
					W161F MnSOD + Peroxide			W161F MnSOD Oxidized			W161F MnSOD Reduced			W161F As Isolated
					Energy (eV)	Normalized Intensity (arb.units)		Energy (eV)	Normalized Intensity (arb.units)		Energy (eV)	Normalized Intensity (arb.units)		Energy (eV)	Normalized Intensity (arb.units)
					6523.05	4.06764e-05		6523.16	-0.000105816		6523.17	-0.000262946		6523.26	-0.000245788
					6523.56	-0.000251894		6523.67	-0.000122743		6523.67	0.000308583		6523.77	-0.000157588
					6524.06	-4.53091e-05		6524.17	0.000356921		6524.17	-0.00092545		6524.27	-0.000314165
					6524.57	0.000100542		6524.69	-0.000101746		6524.69	-0.00016671		6524.78	0.000391634
					6525.06	0.000267088		6525.18	-0.000260981		6525.19	-6.57958e-05		6525.27	0.000124613
					6525.56	-0.000308234		6525.67	9.29973e-05		6525.68	-0.000426533		6525.77	0.000381319
					6526.05	-1.46868e-05		6526.17	0.00104314		6526.18	0.000520978		6526.27	-0.000168331
					6526.54	7.08647e-05		6526.67	-0.00019604		6526.67	0.000640127		6526.76	-0.000294367
					6527.04	-9.56338e-05		6527.16	0.000311236		6527.16	-4.55659e-05		6527.26	0.000192292
					6527.54	0.000150805		6527.66	-0.000402202		6527.67	0.000259675		6527.76	0.000100807
					6528.04	0.00016315		6528.16	-0.00104766		6528.16	0.000384644		6528.26	-0.000115173
					6528.53	0.000178786		6528.66	0.000117858		6528.66	0.000372399		6528.75	-0.000145128
					6529.04	-8.63155e-05		6529.16	-0.000835775		6529.16	-0.000442866		6529.25	-0.000322338
					6529.53	5.65773e-05		6529.65	0.000789371		6529.66	5.22474e-05		6529.74	-2.47212e-05
					6530.03	-5.74826e-05		6530.15	-0.000103237		6530.16	-9.90479e-05		6530.25	0.00013654
					6530.53	2.3409e-05		6530.65	0.000374753		6530.66	0.000245916		6530.75	0.00057658
					6531.03	0.000234022		6531.15	-0.000191824		6531.15	-0.000480434		6531.24	0.000160244
					6531.51	-6.57403e-05		6531.64	-5.47798e-05		6531.64	0.000205035		6531.74	0.000495332
					6532	-0.000250684		6532.13	0.000274514		6532.13	0.000133518		6532.23	-0.000350456
					6532.5	-0.00023324		6532.62	-0.000734367		6532.63	0.000321		6532.72	-0.000403732
					6532.98	0.000132814		6533.11	-0.000116795		6533.12	0.000203636		6533.2	0.000239663
					6533.47	-0.000175429		6533.6	0.000997712		6533.61	2.98399e-05		6533.69	8.53637e-05
					6533.97	0.000194864		6534.09	0.000615165		6534.1	-0.000130257		6534.18	-0.000500645
					6534.06	0.000157441		6534.18	0.000434312		6534.19	-0.000360058		6534.29	-0.000144534
					6534.15	0.00034656		6534.28	-0.00108881		6534.28	-0.000403203		6534.37	0.000123806
					6534.25	0.000132464		6534.37	0.00058236		6534.38	-0.000296894		6534.48	-6.72871e-05
					6534.35	-0.00026552		6534.47	-0.000627846		6534.48	-0.00015609		6534.57	3.93085e-05
					6534.45	8.35173e-05		6534.57	0.000386455		6534.58	-0.00048211		6534.67	-0.000337321
					6534.54	-0.000106769		6534.67	0.000133863		6534.68	0.000362234		6534.77	3.97307e-05
					6534.63	-0.00010377		6534.77	-0.000155381		6534.78	-0.000416046		6534.86	-0.000619287
					6534.74	0.000141739		6534.86	-2.01668e-05		6534.87	-0.000377686		6534.96	-3.18744e-05
					6534.84	0.000156121		6534.96	0.000882729		6534.97	0.000249706		6535.06	-0.000122088
					6534.93	9.55547e-05		6535.06	3.7206e-05		6535.07	-0.000319728		6535.15	-0.000339623
					6535.03	-0.000381443		6535.16	-0.000924977		6535.16	-0.000485942		6535.26	5.1338e-05
					6535.12	-0.000129298		6535.25	-0.000222891		6535.26	-3.92043e-05		6535.35	0.000377262
					6535.22	0.000111311		6535.35	-0.000213527		6535.36	-0.000305646		6535.45	7.05876e-05
					6535.32	-4.46449e-05		6535.45	-0.00101444		6535.46	-0.000127635		6535.54	0.000161073
					6535.42	0.000198896		6535.54	-0.000276971		6535.55	-0.000284778		6535.64	-0.000381901
					6535.52	-0.000105756		6535.65	-0.000392785		6535.65	-0.000289185		6535.75	-0.000216805
					6535.62	0.000134467		6535.75	-0.000175527		6535.75	-0.000127762		6535.84	0.000175455
					6535.71	-0.000145227		6535.84	0.000328474		6535.85	-5.23308e-05		6535.93	0.000643303
					6535.81	-6.08385e-05		6535.94	-0.000632822		6535.95	0.000123373		6536.04	-0.000374392
					6535.91	0.000211392		6536.03	-0.0010656		6536.04	1.606e-05		6536.13	-0.000319001
					6536.01	-6.46425e-05		6536.14	0.00128585		6536.14	0.000267938		6536.23	-0.00021704
					6536.1	-2.97304e-06		6536.23	0.00068531		6536.23	-6.14217e-05		6536.33	-0.000136559
					6536.2	0.000623832		6536.34	0.000657304		6536.34	-0.000180764		6536.42	-0.000275931
					6536.3	0.000169928		6536.43	-0.000624855		6536.43	-0.000612914		6536.52	-0.000136652
					6536.4	-1.05343e-05		6536.53	0.000993608		6536.54	-0.000245947		6536.63	0.000213919
					6536.49	0.00015271		6536.63	0.000943474		6536.63	-0.000141031		6536.72	-0.00040055
					6536.6	0.000241651		6536.73	-0.000352222		6536.74	-0.000571596		6536.82	9.51465e-05
					6536.69	0.000272814		6536.83	-0.0003079		6536.83	0.000155708		6536.92	-0.0006287
					6536.79	-2.02001e-05		6536.92	-0.000315974		6536.93	0.00033534		6537.01	-0.000240397
					6536.89	0.000117206		6537.02	5.63608e-06		6537.02	0.000164158		6537.12	-0.000117809
					6536.99	0.000183486		6537.12	0.000883704		6537.13	-0.000359499		6537.21	-0.000246866
					6537.09	0.000283486		6537.22	0.00024425		6537.22	-0.000164643		6537.32	4.77463e-05
					6537.18	0.000413192		6537.31	-0.000275184		6537.32	6.86987e-05		6537.41	-0.000344009
					6537.29	0.000453571		6537.42	0.000680242		6537.43	-9.46471e-05		6537.51	-0.000541133
					6537.38	0.00049622		6537.51	0.000725365		6537.52	0.000499979		6537.61	-0.000437577
					6537.48	0.000726556		6537.62	-0.000724062		6537.62	0.000727575		6537.71	0.000425961
					6537.58	0.000603061		6537.71	0.000425151		6537.72	0.000449118		6537.81	0.000597847
					6537.68	0.000693596		6537.81	0.00123614		6537.82	0.000241699		6537.91	0.00133345
					6537.78	0.000792463		6537.91	0.00101927		6537.92	0.00079331		6538.01	0.00122813
					6537.87	0.00117604		6538.01	0.00207986		6538.02	0.000673647		6538.1	0.000971602
					6537.98	0.00150041		6538.11	0.00176315		6538.12	0.00140311		6538.21	0.00186775
					6538.08	0.00251497		6538.2	0.0016219		6538.21	0.00217243		6538.3	0.00287737
					6538.18	0.00381824		6538.31	0.00355609		6538.31	0.00306548		6538.41	0.0032537
					6538.27	0.0039926		6538.41	0.00323468		6538.41	0.00304126		6538.49	0.00652918
					6538.37	0.00589503		6538.51	0.00569746		6538.51	0.00540637		6538.6	0.00734654
					6538.48	0.00711897		6538.61	0.00801721		6538.62	0.00938527		6538.7	0.0101735
					6538.58	0.0113628		6538.71	0.00911236		6538.71	0.0115362		6538.81	0.0124774
					6538.68	0.0146591		6538.81	0.0107912		6538.82	0.0155696		6538.91	0.0151663
					6538.78	0.0209807		6538.91	0.0138285		6538.92	0.0203975		6539	0.0180978
					6538.87	0.0231184		6539.01	0.0184628		6539.01	0.0280975		6539.11	0.0240846
					6538.98	0.0306263		6539.11	0.021682		6539.12	0.0368962		6539.2	0.0290738
					6539.07	0.0392791		6539.21	0.0272607		6539.22	0.0459098		6539.31	0.0314099
					6539.18	0.0474576		6539.31	0.033416		6539.31	0.0537801		6539.41	0.0394372
					6539.29	0.0569659		6539.42	0.0407295		6539.42	0.0693248		6539.51	0.0480189
					6539.38	0.067822		6539.51	0.0522854		6539.52	0.0800189		6539.61	0.0614772
					6539.49	0.0832842		6539.61	0.06061		6539.62	0.09463		6539.71	0.0754106
					6539.59	0.0959955		6539.71	0.0724187		6539.72	0.112409		6539.81	0.0843108
					6539.68	0.108206		6539.81	0.0868895		6539.82	0.120689		6539.91	0.0983279
					6539.79	0.126334		6539.92	0.102457		6539.93	0.143507		6540.01	0.113185
					6539.88	0.137679		6540.01	0.112543		6540.02	0.157187		6540.11	0.115035
					6539.99	0.149832		6540.12	0.123037		6540.12	0.163534		6540.21	0.124323
					6540.09	0.153806		6540.21	0.125273		6540.22	0.16298		6540.32	0.131594
					6540.19	0.15028		6540.32	0.129412		6540.33	0.153486		6540.42	0.125679
					6540.3	0.142498		6540.42	0.135555		6540.43	0.145186		6540.51	0.122753
					6540.4	0.132383		6540.52	0.137979		6540.53	0.127357		6540.62	0.124473
					6540.49	0.11906		6540.62	0.140167		6540.62	0.113151		6540.72	0.118605
					6540.59	0.105048		6540.72	0.140466		6540.72	0.0979625		6540.81	0.11784
					6540.69	0.0930139		6540.82	0.138873		6540.83	0.0875366		6540.91	0.114566
					6540.78	0.0827158		6540.92	0.140367		6540.93	0.0784978		6541.01	0.106861
					6540.89	0.0687582		6541.02	0.12613		6541.03	0.0601311		6541.12	0.100129
					6540.98	0.0573469		6541.12	0.111759		6541.12	0.0500259		6541.22	0.0933072
					6541.09	0.0467498		6541.23	0.0932618		6541.23	0.0403334		6541.32	0.0800068
					6541.18	0.0397087		6541.31	0.0765986		6541.32	0.0284757		6541.41	0.0666429
					6541.29	0.030936		6541.42	0.0631656		6541.43	0.0212797		6541.52	0.051465
					6541.39	0.0257244		6541.52	0.0550638		6541.53	0.0163875		6541.61	0.0412293
					6541.48	0.0219486		6541.6	0.0463774		6541.62	0.0140176		6541.71	0.0360569
					6541.58	0.0188108		6541.71	0.0359063		6541.72	0.0104958		6541.8	0.0296206
					6541.68	0.0152386		6541.8	0.0321237		6541.81	0.00838542		6541.9	0.0241224
					6541.78	0.013974		6541.91	0.0307655		6541.92	0.00737968		6542.01	0.0224746
					6541.88	0.0135766		6542.02	0.0293119		6542.02	0.00738601		6542.11	0.0206291
					6541.98	0.0124437		6542.11	0.0302107		6542.12	0.0070265		6542.21	0.0215193
					6542.08	0.0123796		6542.21	0.0308106		6542.22	0.00570483		6542.31	0.0233958
					6542.18	0.0116834		6542.31	0.0289139		6542.32	0.00398659		6542.4	0.0213032
					6542.27	0.0102729		6542.41	0.0272674		6542.41	0.00344354		6542.5	0.0190499
					6542.37	0.0110271		6542.51	0.025246		6542.51	0.0033824		6542.6	0.0174997
					6542.47	0.0108294		6542.6	0.0232581		6542.61	0.00316538		6542.7	0.0170078
					6542.57	0.0102343		6542.7	0.019539		6542.71	0.00298255		6542.8	0.0158103
					6542.67	0.0105191		6542.81	0.0168565		6542.81	0.00257054		6542.9	0.0141824
					6542.77	0.0101607		6542.89	0.016049		6542.9	0.00262564		6543	0.0150235
					6542.87	0.010463		6543	0.0141817		6543.01	0.00337331		6543.09	0.0123562
					6542.96	0.0107656		6543.1	0.0156722		6543.1	0.0031147		6543.19	0.0140974
					6543.06	0.0107495		6543.2	0.014515		6543.21	0.00364733		6543.29	0.0135193
					6543.16	0.0129812		6543.3	0.0146547		6543.31	0.00493363		6543.39	0.0136144
					6543.26	0.0124926		6543.4	0.014684		6543.41	0.00570253		6543.49	0.0155052
					6543.36	0.0136934		6543.49	0.0154652		6543.5	0.00741704		6543.59	0.0180987
					6543.46	0.0150148		6543.59	0.0185812		6543.61	0.0100858		6543.69	0.0200027
					6543.56	0.0183835		6543.7	0.0198112		6543.71	0.0131527		6543.79	0.0255078
					6543.66	0.0217632		6543.8	0.0240299		6543.81	0.0200284		6543.89	0.0310041
					6543.76	0.0259955		6543.9	0.0287303		6543.91	0.0234556		6543.99	0.0349123
					6543.85	0.0330744		6543.99	0.0331989		6544	0.0264566		6544.09	0.0420028
					6543.96	0.0408598		6544.09	0.0349029		6544.1	0.0407888		6544.19	0.050164
					6544.05	0.0506577		6544.19	0.0403714		6544.2	0.053271		6544.29	0.0562008
					6544.16	0.0606971		6544.28	0.0456686		6544.29	0.0632233		6544.38	0.0656978
					6544.26	0.073842		6544.39	0.0558162		6544.4	0.0818301		6544.48	0.0721851
					6544.35	0.0865047		6544.49	0.0655184		6544.5	0.103349		6544.58	0.0804923
					6544.46	0.105272		6544.59	0.0754308		6544.6	0.122223		6544.69	0.0943171
					6544.55	0.121001		6544.69	0.085299		6544.7	0.142148		6544.78	0.102755
					6544.65	0.13757		6544.79	0.0931635		6544.79	0.155879		6544.88	0.113994
					6544.75	0.157566		6544.88	0.10045		6544.9	0.180911		6544.98	0.127031
					6544.85	0.17329		6544.99	0.117031		6544.99	0.203457		6545.08	0.146262
					6544.95	0.186544		6545.08	0.122644		6545.09	0.224805		6545.18	0.158678
					6545.05	0.208578		6545.18	0.137366		6545.2	0.242113		6545.28	0.170077
					6545.15	0.220276		6545.29	0.151845		6545.3	0.26737		6545.39	0.180704
					6545.25	0.236536		6545.39	0.161505		6545.39	0.283167		6545.47	0.185478
					6545.35	0.253509		6545.48	0.16728		6545.49	0.294124		6545.58	0.196861
					6545.44	0.267559		6545.57	0.175584		6545.59	0.312468		6545.67	0.207407
					6545.55	0.280818		6545.68	0.184965		6545.7	0.326578		6545.77	0.215127
					6545.64	0.293916		6545.77	0.198304		6545.79	0.346757		6545.87	0.22646
					6545.75	0.304492		6545.88	0.203503		6545.89	0.345387		6545.98	0.232285
					6545.85	0.317591		6545.98	0.212757		6545.99	0.365336		6546.07	0.24816
					6545.95	0.335237		6546.08	0.225552		6546.09	0.385136		6546.18	0.264313
					6546.05	0.336419		6546.18	0.22968		6546.19	0.405537		6546.28	0.270271
					6546.15	0.350666		6546.28	0.233791		6546.29	0.411543		6546.38	0.276014
					6546.25	0.357032		6546.38	0.239678		6546.39	0.413683		6546.48	0.290917
					6546.34	0.369801		6546.48	0.247313		6546.48	0.419994		6546.57	0.305462
					6546.45	0.369465		6546.58	0.259356		6546.59	0.419527		6546.68	0.30535
					6546.54	0.372991		6546.67	0.27447		6546.68	0.431005		6546.78	0.324386
					6546.65	0.378236		6546.78	0.289651		6546.79	0.431116		6546.89	0.331708
					6546.75	0.3929		6546.88	0.299268		6546.89	0.44208		6546.99	0.33658
					6546.85	0.398647		6546.98	0.310668		6546.98	0.442623		6547.08	0.353727
					6546.95	0.40589		6547.07	0.3273		6547.09	0.446048		6547.18	0.37809
					6547.04	0.416123		6547.17	0.338324		6547.18	0.458142		6547.28	0.391856
					6547.14	0.424938		6547.27	0.343711		6547.28	0.481457		6547.38	0.407346
					6547.24	0.441058		6547.36	0.35741		6547.38	0.484243		6547.47	0.419433
					6547.34	0.458391		6547.47	0.372722		6547.48	0.496456		6547.57	0.429015
					6547.44	0.473045		6547.56	0.380529		6547.57	0.515251		6547.67	0.449372
					6547.54	0.492217		6547.67	0.397647		6547.68	0.531558		6547.77	0.470648
					6547.64	0.51221		6547.77	0.413995		6547.78	0.561515		6547.86	0.485466
					6547.74	0.525927		6547.87	0.432357		6547.87	0.581395		6547.97	0.506985
					6547.83	0.556617		6547.97	0.445303		6547.97	0.615873		6548.07	0.513921
					6547.93	0.572491		6548.06	0.454371		6548.07	0.63704		6548.16	0.526349
					6548.03	0.595504		6548.16	0.468163		6548.16	0.665746		6548.26	0.538879
					6548.12	0.615303		6548.26	0.478608		6548.27	0.684805		6548.36	0.551992
					6548.23	0.644238		6548.36	0.497573		6548.36	0.701443		6548.46	0.571423
					6548.33	0.669267		6548.46	0.516738		6548.46	0.749931		6548.56	0.591142
					6548.43	0.693216		6548.56	0.519694		6548.56	0.773581		6548.66	0.615191
					6548.52	0.715493		6548.66	0.531304		6548.66	0.794147		6548.75	0.622975
					6548.62	0.746073		6548.75	0.550204		6548.76	0.821412		6548.84	0.631138
					6548.71	0.773332		6548.85	0.570378		6548.86	0.845307		6548.95	0.656286
					6548.82	0.795299		6548.95	0.592445		6548.95	0.867022		6549.05	0.676708
					6549.06	0.850456		6549.19	0.633105		6549.2	0.937999		6549.29	0.711453
					6549.3	0.902541		6549.44	0.667737		6549.44	1.01371		6549.53	0.764519
					6549.55	0.960588		6549.68	0.735178		6549.69	1.06267		6549.78	0.809744
					6549.8	1.01345		6549.93	0.761226		6549.93	1.12007		6550.02	0.859493
					6550.04	1.05049		6550.17	0.801019		6550.17	1.1665		6550.27	0.886473
					6550.28	1.09431		6550.41	0.81522		6550.42	1.19473		6550.51	0.904497
					6550.53	1.10984		6550.66	0.846584		6550.67	1.22097		6550.76	0.941175
					6550.77	1.13017		6550.9	0.860562		6550.9	1.23119		6551	0.94717
					6551.02	1.13803		6551.15	0.873294		6551.15	1.23785		6551.24	0.963616
					6551.26	1.13776		6551.39	0.88485		6551.39	1.23269		6551.49	0.976678
					6551.52	1.14294		6551.64	0.882991		6551.64	1.21637		6551.74	0.999251
					6551.76	1.14159		6551.89	0.908649		6551.89	1.23393		6551.99	1.01312
					6552	1.15199		6552.13	0.954264		6552.13	1.23483		6552.23	1.0181
					6552.25	1.16626		6552.38	0.966565		6552.38	1.24563		6552.47	1.06368
					6552.5	1.19129		6552.63	0.988402		6552.63	1.27719		6552.72	1.09076
					6552.74	1.22671		6552.87	1.01145		6552.88	1.32204		6552.97	1.13346
					6552.99	1.26193		6553.12	1.06412		6553.12	1.36143		6553.22	1.15527
					6553.24	1.29708		6553.38	1.07585		6553.38	1.3901		6553.47	1.17843
					6553.49	1.32424		6553.61	1.09826		6553.62	1.42432		6553.72	1.19108
					6553.73	1.34158		6553.87	1.12923		6553.87	1.45223		6553.96	1.20967
					6553.99	1.36357		6554.12	1.12897		6554.12	1.46899		6554.21	1.21147
					6554.24	1.36092		6554.37	1.12544		6554.37	1.45915		6554.46	1.22234
					6554.49	1.36074		6554.61	1.15275		6554.62	1.45464		6554.72	1.21433
					6554.75	1.35322		6554.87	1.16392		6554.88	1.43623		6554.97	1.22893
					6555	1.34643		6555.12	1.19487		6555.13	1.43278		6555.22	1.2251
					6555.25	1.32998		6555.37	1.21474		6555.38	1.41204		6555.47	1.23478
					6555.51	1.31578		6555.62	1.21625		6555.64	1.39001		6555.72	1.23582
					6555.76	1.31181		6555.88	1.23282		6555.89	1.36437		6555.98	1.24187
					6556.01	1.29493		6556.13	1.23298		6556.14	1.35604		6556.23	1.25378
					6556.26	1.29737		6556.39	1.2457		6556.4	1.33573		6556.48	1.24625
					6556.52	1.2891		6556.64	1.24581		6556.65	1.3332		6556.74	1.2387
					6556.76	1.27845		6556.89	1.2594		6556.9	1.32402		6556.99	1.25226
					6557.01	1.27453		6557.14	1.2598		6557.15	1.29662		6557.24	1.24304
					6557.26	1.26251		6557.4	1.24925		6557.4	1.29803		6557.49	1.25509
					6557.51	1.25019		6557.64	1.25099		6557.64	1.28297		6557.74	1.24299
					6557.76	1.24436		6557.89	1.24852		6557.9	1.26881		6557.98	1.24406
					6558.01	1.23086		6558.14	1.27093		6558.15	1.25174		6558.23	1.25362
					6558.26	1.21958		6558.39	1.27201		6558.39	1.22993		6558.48	1.24097
					6558.5	1.22539		6558.63	1.2499		6558.64	1.24638		6558.73	1.24628
					6558.75	1.21932		6558.88	1.25473		6558.88	1.23201		6558.97	1.26521
					6559	1.21605		6559.13	1.25249		6559.13	1.23722		6559.22	1.2624
					6559.24	1.22108		6559.38	1.27396		6559.38	1.23782		6559.47	1.25322
					6559.5	1.22039		6559.63	1.24361		6559.63	1.25265		6559.72	1.2616
					6559.75	1.21754		6559.88	1.24854		6559.88	1.26819		6559.97	1.23877
					6560	1.22701		6560.13	1.25629		6560.13	1.2715		6560.22	1.23071
					6560.25	1.22086		6560.37	1.24545		6560.38	1.23919		6560.47	1.2262
					6560.49	1.2134		6560.62	1.23662		6560.63	1.21943		6560.72	1.23422
					6560.74	1.21555		6560.88	1.22362		6560.88	1.20233		6560.97	1.22967
					6560.99	1.19855		6561.12	1.23915		6561.12	1.21263		6561.21	1.2349
					6561.24	1.18247		6561.37	1.24733		6561.38	1.20324		6561.47	1.20892
					6561.49	1.1771		6561.62	1.24123		6561.62	1.17236		6561.72	1.2182
					6561.74	1.15692		6561.86	1.24481		6561.87	1.15671		6561.97	1.21273
					6561.99	1.15029		6562.12	1.22634		6562.12	1.13847		6562.21	1.18443
					6562.24	1.14499		6562.37	1.2455		6562.37	1.12016		6562.46	1.20193
					6562.49	1.14466		6562.62	1.21282		6562.62	1.10026		6562.71	1.18531
					6562.74	1.13566		6562.87	1.21056		6562.88	1.09754		6562.97	1.19264
					6563	1.12396		6563.12	1.20846		6563.12	1.07528		6563.21	1.18041
					6563.24	1.11876		6563.36	1.20251		6563.36	1.09097		6563.45	1.18306
					6563.49	1.10943		6563.62	1.21146		6563.62	1.07791		6563.7	1.17165
					6563.73	1.1034		6563.86	1.19578		6563.86	1.05699		6563.95	1.16971
					6563.98	1.09342		6564.1	1.19729		6564.11	1.07089		6564.19	1.15839
					6564.22	1.09108		6564.34	1.20204		6564.35	1.06086		6564.44	1.14459
					6564.48	1.08398		6564.6	1.18749		6564.6	1.05149		6564.68	1.14211
					6564.71	1.08369		6564.84	1.18278		6564.84	1.05908		6564.93	1.15633
					6564.96	1.06845		6565.09	1.16945		6565.09	1.04304		6565.18	1.14181
					6565.2	1.06277		6565.33	1.16293		6565.33	1.03044		6565.43	1.13467
					6565.45	1.05826		6565.57	1.16379		6565.58	1.03215		6565.67	1.12501
					6565.7	1.05459		6565.82	1.14521		6565.82	1.02646		6565.91	1.11068
					6565.94	1.04873		6566.06	1.14823		6566.06	1.02356		6566.16	1.11202
					6566.19	1.0492		6566.31	1.13323		6566.32	1.01717		6566.41	1.10222
					6566.43	1.04631		6566.55	1.15518		6566.56	1.00571		6566.65	1.11176
					6566.67	1.0366		6566.8	1.13612		6566.81	1.0011		6566.89	1.1035
					6566.92	1.02611		6567.04	1.11139		6567.05	0.999474		6567.14	1.09246
					6567.16	1.01256		6567.29	1.10184		6567.29	0.994828		6567.38	1.08667
					6567.41	1.01003		6567.52	1.09866		6567.53	0.980269		6567.63	1.06175
					6567.65	1.00579		6567.78	1.09952		6567.78	0.975626		6567.88	1.07827
					6567.9	0.992254		6568.02	1.0822		6568.03	0.970702		6568.12	1.05871
					6568.15	0.986459		6568.27	1.0836		6568.27	0.960737		6568.36	1.04353
					6568.4	0.980225		6568.52	1.06572		6568.52	0.952757		6568.61	1.0271
					6568.64	0.978557		6568.76	1.06497		6568.77	0.962621		6568.86	1.04471
					6568.89	0.974017		6569.01	1.06236		6569.01	0.941748		6569.1	1.03229
					6569.14	0.963863		6569.25	1.06858		6569.26	0.927608		6569.36	1.02449
					6569.39	0.95913		6569.51	1.06387		6569.52	0.927164		6569.61	1.023
					6569.63	0.958251		6569.76	1.04613		6569.76	0.911157		6569.85	1.01907
					6570.03	0.944935		6570.16	1.06301		6570.16	0.922464		6570.25	1.0017
					6570.44	0.936158		6570.56	1.05605		6570.56	0.907872		6570.65	0.997874
					6570.84	0.926065		6570.95	1.06132		6570.96	0.901432		6571.05	1.00271
					6571.25	0.928875		6571.36	1.03892		6571.37	0.901372		6571.46	0.992661
					6571.65	0.924208		6571.77	1.0272		6571.78	0.888709		6571.86	0.991806
					6572.06	0.913885		6572.17	1.02683		6572.18	0.868354		6572.27	0.975595
					6572.46	0.910734		6572.57	1.00547		6572.58	0.883562		6572.67	0.978209
					6572.86	0.912326		6572.98	0.99923		6572.99	0.884015		6573.08	0.968742
					6573.26	0.898851		6573.38	1.01464		6573.39	0.869837		6573.48	0.970704
					6573.66	0.898265		6573.78	1.00747		6573.79	0.863578		6573.88	0.96825
					6574.05	0.894407		6574.17	1.00308		6574.18	0.841505		6574.27	0.961734
					6574.45	0.878186		6574.57	0.983822		6574.58	0.857174		6574.67	0.949314
					6574.85	0.873205		6574.97	0.964277		6574.98	0.855849		6575.07	0.942209
					6575.24	0.867617		6575.37	0.960487		6575.38	0.857437		6575.47	0.93549
					6575.64	0.855753		6575.77	0.945476		6575.77	0.838445		6575.86	0.905783
					6576.64	0.853659		6576.77	0.949771		6576.77	0.838147		6576.86	0.910908
					6577.64	0.833749		6577.77	0.903339		6577.77	0.816313		6577.87	0.895561
					6578.64	0.837647		6578.77	0.901825		6578.78	0.817219		6578.87	0.868658
					6579.63	0.832733		6579.76	0.880707		6579.77	0.833496		6579.86	0.872699
					6580.62	0.839767		6580.75	0.889106		6580.75	0.840018		6580.85	0.864993
					6581.61	0.846348		6581.73	0.885582		6581.74	0.828671		6581.83	0.875141
					6582.59	0.857663		6582.72	0.890873		6582.73	0.842999		6582.82	0.869684
					6583.56	0.871238		6583.7	0.861239		6583.71	0.86852		6583.8	0.869063
					6584.55	0.889023		6584.69	0.897544		6584.7	0.887674		6584.79	0.886974
					6585.55	0.900599		6585.69	0.906648		6585.7	0.911248		6585.79	0.883172
					6586.56	0.915326		6586.7	0.898133		6586.7	0.916388		6586.8	0.901363
					6587.57	0.921552		6587.72	0.913213		6587.72	0.940884		6587.81	0.920666
					6588.6	0.950242		6588.74	0.909691		6588.74	0.959263		6588.83	0.905764
					6589.61	0.966224		6589.75	0.919434		6589.76	0.970605		6589.85	0.923607
					6590.62	0.985083		6590.76	0.931423		6590.77	1.02406		6590.86	0.946721
					6591.62	1.00489		6591.77	0.94861		6591.77	1.00424		6591.86	0.962443
					6592.64	1.02177		6592.78	0.98158		6592.79	1.03737		6592.87	0.98209
					6593.65	1.03251		6593.79	0.973289		6593.79	1.05074		6593.89	1.0031
					6594.68	1.04349		6594.81	0.990461		6594.82	1.08119		6594.91	1.00989
					6595.69	1.06111		6595.84	1.01365		6595.84	1.09363		6595.93	1.03442
					6596.69	1.06724		6596.84	1.01344		6596.84	1.07611		6596.94	1.01258
					6597.7	1.06203		6597.84	1.03712		6597.85	1.10515		6597.94	1.03454
					6598.7	1.05891		6598.84	1.02318		6598.84	1.07246		6598.94	1.03713
					6599.7	1.04762		6599.85	1.03925		6599.85	1.08948		6599.94	1.03659
					6601.72	1.03408		6601.86	1.03716		6601.86	1.06192		6601.96	1.00589
					6603.77	1.01439		6603.91	1.02773		6603.92	1.04577		6604.01	1.01004
					6605.82	1.01282		6605.97	1.01323		6605.98	1.03996		6606.06	1.00712
					6607.86	1.01023		6608	1.01928		6608	1.01422		6608.1	1.00452
					6609.89	1.01388		6610.03	1.01681		6610.03	1.01705		6610.13	1.0256
					6611.95	1.01562		6612.08	1.02955		6612.09	1.01765		6612.17	1.01816
					6613.95	0.995766		6614.09	0.981068		6614.09	0.998874		6614.18	1.01593
					6615.96	1.00828		6616.1	1.02635		6616.1	1.00392		6616.18	1.02553
					6617.97	1.01579		6618.1	1.03001		6618.1	1.03095		6618.19	1.03802
					6620	1.01086		6620.13	1.0339		6620.14	1.01836		6620.23	1.01928
					6622.07	1.01802		6622.2	1.01619		6622.2	1.00591		6622.29	1.01656
					6624.1	0.998116		6624.22	1.04788		6624.22	1.01732		6624.32	1.02059
					6626.13	0.995804		6626.25	1.02635		6626.26	1.01127		6626.35	1.00002
					6628.17	1.00387		6628.29	1.02338		6628.3	0.986152		6628.39	1.00969
					6630.2	0.982648		6630.32	1.01861		6630.33	0.973722		6630.42	1.0035
					6632.19	0.977046		6632.31	1.00464		6632.31	0.974715		6632.4	1.0059
					6634.18	0.971642		6634.29	1.00701		6634.3	0.964097		6634.39	1.00581
					6636.19	0.963109		6636.31	1.01983		6636.31	0.967799		6636.4	0.99109
					6638.23	0.96588		6638.34	0.984288		6638.35	0.953107		6638.44	1.0105
					6640.25	0.967612		6640.37	0.993291		6640.38	0.964089		6640.47	0.994544
					6642.26	0.967026		6642.38	1.0055		6642.38	0.973824		6642.48	0.989173
					6644.27	0.970005		6644.4	0.993057		6644.41	0.981075		6644.49	0.989197
					6646.3	0.975913		6646.42	0.982224		6646.42	0.989376		6646.52	1.00114
					6648.28	0.979776		6648.4	0.992765		6648.41	1.0124		6648.49	0.988498
					6650.26	0.978876		6650.38	0.999777		6650.39	0.980504		6650.48	0.991951
					6655.29	0.990514		6655.41	1.0168		6655.42	0.998563		6655.5	0.990482
					6660.29	0.978117		6660.42	1.0137		6660.42	0.991558		6660.51	0.985112
					6665.26	1.00226		6665.38	1.00753		6665.39	1.00275		6665.47	0.998738
					6670.19	1.00106		6670.3	1.00857		6670.32	1.00276		6670.41	0.987267
					6675.2	1.00308		6675.32	1.00527		6675.32	1.01208		6675.41	1.00191
					6680.17	1.01697		6680.29	1.01386		6680.31	1.00613		6680.38	1.01112
					6685.07	1.01732		6685.2	1.01606		6685.21	1.00939		6685.29	1.01351
					6690.08	1.02052		6690.26	1.03172		6690.26	1.02714		6690.36	1.01636
					6695.06	1.01206		6695.23	1.02462		6695.24	1.01498		6695.33	1.01626
					6700	1.00924		6700.16	1.02967		6700.16	0.986473		6700.26	1.00835
					6704.94	0.994967		6705.1	1.0102		6705.11	0.991916		6705.19	0.998767
					6709.92	0.981853		6710.09	1.00175		6710.09	0.974211		6710.19	0.99787
					6714.88	0.979351		6715.04	1.00611		6715.05	0.979129		6715.14	1.01491
					6719.81	0.996185		6719.96	0.999671		6719.96	1.00094		6720.06	0.988323
					6724.83	0.98192		6724.97	0.996661		6724.98	0.977016		6725.07	0.993975
					6729.82	0.991536		6729.95	1.01817		6729.95	0.978207		6730.04	0.996564
					6734.75	0.99176		6734.87	1.00242		6734.87	0.974138		6734.97	0.993133
					6739.73	0.992229		6739.84	1.01784		6739.84	0.990944		6739.94	1.01096
					6744.71	0.994555		6744.83	1.00694		6744.84	0.997152		6744.93	0.987681
					6749.67	0.999829		6749.79	0.99656		6749.8	1.00886		6749.89	0.994433
					6754.61	0.99957		6754.74	0.98742		6754.74	1.00446		6754.83	0.994719
					6759.68	0.999749		6759.8	1.01389		6759.81	1.00378		6759.9	1.00395
					6764.75	1.00417		6764.86	0.997436		6764.86	0.994989		6764.96	1.00993
					6769.76	1.00269		6769.87	0.996956		6769.88	0.997796		6769.97	1.00186
					6774.86	1.00718		6774.98	0.995383		6774.99	1.01718		6775.07	1.01248
					6779.94	1.00473		6780.07	0.998241		6780.07	0.98491		6780.16	0.999249
					6785	0.999838		6785.13	1.00266		6785.14	1.01956		6785.23	1.01508
					6790.03	0.999743		6790.15	0.996067		6790.16	0.979032		6790.25	1.01056
					6795.14	0.99663		6795.27	0.98684		6795.28	0.998116		6795.36	0.984044
					6800.23	1.01223		6800.37	1.01912		6800.37	1.00722		6800.45	1.01328
					6805.23	0.990227		6805.36	0.99654		6805.37	1.01391		6805.45	1.00117
					6810.28	0.99922		6810.42	1.00159		6810.43	0.989387		6810.53	0.988896
					6815.33	1.00032		6815.47	0.995935		6815.47	1.00221		6815.56	0.995607
					6820.34	0.993339		6820.48	1.00326		6820.48	1.00248		6820.57	0.982017
					6825.3	0.994573		6825.42	0.986643		6825.44	1.00452		6825.52	1.00107
					6830.35	0.997402		6830.49	1.0181		6830.49	0.990882		6830.58	0.998318
					6835.33	1.00279		6835.47	0.987984		6835.48	0.986039		6835.58	0.992501
					6840.27	0.995632		6840.41	1.00708		6840.41	0.986902		6840.51	1.00681
					6845.22	0.990094		6845.34	1.00598		6845.35	0.995076		6845.44	0.999904
					6850.22	1.00028		6850.36	1.01823		6850.36	1.00435		6850.45	1.00824
					6855.2	1.00437		6855.33	1.00192		6855.33	0.994652		6855.42	0.986676
					6860.09	0.992204		6860.22	1.00697		6860.23	0.985272		6860.32	0.999206
					6865.09	1.00293		6865.22	1.00193		6865.22	0.991786		6865.31	0.996746
					6870.07	1.00434		6870.2	0.998026		6870.2	1.00907		6870.29	0.986364
					6875.03	0.995802		6875.14	0.991168		6875.15	0.988182		6875.23	0.993195
					6879.92	1.00252		6880.04	1.00356		6880.04	1.00571		6880.13	1.0131
					6884.93	0.999267		6885.03	0.991836		6885.04	0.99626		6885.13	1.01584
					6889.9	1.00351		6890	0.99502		6890.01	1.0078		6890.1	1.00968
					6894.8	1.00611		6894.92	0.992313		6894.94	1.02409		6895	0.993905
					6899.77	1.00262		6899.89	1.00982		6899.89	1.00596		6899.98	1.00832

## Sheet: Supplementary Figure 4
Supplementary Figure 4	Fit of oxidized and reduced HERFD-XANES spectra for wildtype and Trp161Phe MnSOD.
	Wildtype Oxidized									Wildtype Reduced									W161F Oxidized									W161F Reduced
	Data			Fit						Data			Fit						Data			Fit						Data			Fit
	Energy (eV)	Normalized Intensity (arb.units)		Energy (eV)	Intensity (arb.units)					Energy (eV)	Normalized Intensity (arb.units)		Energy (eV)	Intensity (arb.units)					Energy (eV)	Normalized Intensity (arb.units)		Energy (eV)	Intensity (arb.units)					Energy (eV)	Normalized Intensity (arb.units)		Energy (eV)	Intensity (arb.units)
	6544.98	0.129454		6545.29	0.169716					6544.99	0.226343		6545.09	0.220482					6544.99	0.117031		6545.18	0.166801					6544.99	0.203457		6545.09	0.217111
	6545.29	0.155437		6545.58	0.183953					6545.09	0.247771		6545.3	0.238838					6545.18	0.137366		6545.39	0.176488					6545.09	0.224805		6545.2	0.222595
	6545.58	0.180373		6545.88	0.20079					6545.3	0.278959		6545.49	0.257306					6545.39	0.161505		6545.68	0.192231					6545.2	0.242113		6545.39	0.233423
	6545.88	0.202799		6546.19	0.221595					6545.49	0.292869		6545.59	0.267391					6545.68	0.184965		6545.88	0.204496					6545.39	0.283167		6545.59	0.246386
	6546.19	0.226889		6546.48	0.244559					6545.59	0.326941		6545.9	0.300445					6545.88	0.203503		6546.18	0.225041					6545.59	0.312468		6545.7	0.254473
	6546.48	0.25209		6546.77	0.271464					6545.9	0.350842		6546.19	0.333482					6546.18	0.22968		6546.48	0.250051					6545.7	0.326578		6545.89	0.271103
	6546.77	0.276262		6546.97	0.292724					6546.19	0.384515		6546.59	0.380798					6546.48	0.247313		6546.67	0.268016					6545.89	0.345387		6546.09	0.29095
	6546.97	0.291534		6547.17	0.315582					6546.59	0.410035		6546.99	0.439477					6546.67	0.27447		6546.88	0.289426					6546.09	0.385136		6546.19	0.301714
	6547.17	0.328912		6547.46	0.352914					6546.99	0.440035		6547.17	0.470821					6546.88	0.299268		6547.07	0.311228					6546.19	0.405537		6546.68	0.367297
	6547.46	0.346517		6547.55	0.366426					6547.17	0.457782		6547.28	0.490698					6547.07	0.3273		6547.27	0.336033					6546.68	0.431005		6547.18	0.454815
	6547.55	0.373485		6547.66	0.381027					6547.28	0.47333		6547.48	0.528502					6547.27	0.343711		6547.47	0.361794					6547.18	0.458142		6547.28	0.475429
	6547.66	0.3907		6547.86	0.410382					6547.48	0.51387		6547.57	0.546864					6547.47	0.372722		6547.56	0.37446					6547.28	0.481457		6547.48	0.515183
	6547.86	0.417778		6547.96	0.424976					6547.57	0.522391		6547.68	0.568234					6547.56	0.380529		6547.77	0.403042					6547.48	0.496456		6547.68	0.558107
	6547.96	0.4342		6548.16	0.454338					6547.68	0.560589		6547.77	0.586584					6547.77	0.413995		6547.87	0.416793					6547.68	0.531558		6547.78	0.579102
	6548.16	0.467443		6548.35	0.482779					6547.77	0.57561		6547.98	0.625465					6547.87	0.432357		6548.06	0.443534					6547.78	0.561515		6547.87	0.598923
	6548.35	0.490535		6548.46	0.498572					6547.98	0.616758		6548.07	0.642935					6548.06	0.454371		6548.26	0.471157					6547.87	0.581395		6547.97	0.619543
	6548.46	0.508209		6548.55	0.512022					6548.07	0.649438		6548.16	0.660015					6548.26	0.478608		6548.36	0.483701					6547.97	0.615873		6548.07	0.639834
	6548.55	0.532375		6548.75	0.540309					6548.16	0.676747		6548.26	0.676654					6548.36	0.497573		6548.56	0.51075					6548.07	0.63704		6548.16	0.659739
	6548.75	0.574233		6548.84	0.55304					6548.26	0.710454		6548.36	0.695352					6548.56	0.519694		6548.75	0.534417					6548.16	0.665746		6548.27	0.68021
	6548.84	0.59769		6549.04	0.579042					6548.36	0.744523		6548.46	0.711797					6548.75	0.550204		6548.85	0.546605					6548.27	0.684805		6548.36	0.697372
	6549.04	0.611598		6549.29	0.610066					6548.46	0.770988		6548.57	0.728508					6548.85	0.570378		6548.95	0.559206					6548.36	0.701443		6548.46	0.717035
	6549.29	0.650546		6549.53	0.639696					6548.57	0.787957		6548.65	0.7424					6548.95	0.592445		6549.19	0.588037					6548.46	0.749931		6548.66	0.754402
	6549.53	0.714257		6549.78	0.668384					6548.65	0.822576		6548.76	0.75812					6549.19	0.633105		6549.44	0.616873					6548.66	0.794147		6548.76	0.772304
	6549.78	0.767698		6550.03	0.696691					6548.76	0.868613		6548.85	0.771903					6549.44	0.667737		6549.68	0.644874					6548.76	0.821412		6548.86	0.790038
	6550.03	0.82892		6550.27	0.724731					6548.85	0.872329		6548.96	0.786704					6549.68	0.735178		6549.93	0.67417					6548.86	0.845307		6548.95	0.806787
	6550.27	0.867207		6550.51	0.753679					6548.96	0.904557		6549.2	0.820298					6549.93	0.761226		6550.17	0.702917					6548.95	0.867022		6549.2	0.850389
	6550.51	0.880434		6550.75	0.784711					6549.2	0.987921		6549.44	0.851447					6550.17	0.801019		6550.41	0.732721					6549.2	0.937999		6549.44	0.892566
	6550.75	0.897462		6551	0.817598					6549.44	1.05863		6549.68	0.880764					6550.41	0.81522		6550.66	0.764659					6549.44	1.01371		6549.69	0.930879
	6551	0.919491		6551.48	0.887559					6549.68	1.11324		6549.93	0.911685					6550.66	0.846584		6550.9	0.797763					6549.69	1.06267		6549.93	0.96547
	6551.48	0.93877		6551.73	0.925978					6549.93	1.17408		6550.18	0.941071					6550.9	0.860562		6551.64	0.9094					6549.93	1.12007		6550.17	0.994539
	6551.73	0.963545		6551.98	0.963803					6550.18	1.25151		6550.42	0.969406					6551.64	0.882991		6551.89	0.948303					6550.17	1.1665		6550.42	1.01978
	6551.98	0.947015		6552.22	0.999186					6550.42	1.25057		6550.91	1.02987					6551.89	0.908649		6552.13	0.986423					6550.42	1.19473		6550.67	1.04156
	6552.22	1.00822		6552.47	1.03514					6550.91	1.28874		6551.64	1.12293					6552.13	0.954264		6552.38	1.02252					6550.67	1.22097		6551.39	1.09676
	6552.47	0.991955		6552.72	1.06628					6551.64	1.2589		6552.38	1.23106					6552.38	0.966565		6552.63	1.05536					6551.39	1.23269		6551.64	1.11683
	6552.72	1.04791		6552.96	1.09267					6552.38	1.27566		6552.63	1.27345					6552.63	0.988402		6552.87	1.08344					6551.64	1.21637		6552.38	1.20383
	6552.96	1.05746		6553.22	1.1158					6552.63	1.29151		6552.87	1.31591					6552.87	1.01145		6553.12	1.10806					6552.38	1.24563		6552.63	1.2449
	6553.22	1.09361		6553.71	1.14655					6552.87	1.33699		6553.12	1.36042					6553.12	1.06412		6553.61	1.13971					6552.63	1.27719		6552.88	1.28939
	6553.71	1.11834		6554.2	1.16314					6553.12	1.35126		6553.38	1.40363					6553.61	1.09826		6554.37	1.16035					6552.88	1.32204		6553.12	1.33569
	6554.2	1.13765		6554.46	1.16847					6553.38	1.41184		6553.87	1.46751					6554.37	1.12544		6554.61	1.1634					6553.12	1.36143		6553.38	1.38234
	6554.46	1.16491		6555.21	1.18118					6553.87	1.42704		6554.37	1.48731					6554.61	1.15275		6554.87	1.1663					6553.38	1.3901		6553.62	1.42122
	6555.21	1.1775		6555.46	1.18619					6554.37	1.46405		6554.62	1.47795					6554.87	1.16392		6555.12	1.16955					6553.62	1.42432		6553.87	1.45225
	6555.46	1.20808		6556.47	1.21374					6554.62	1.44867		6554.88	1.45658					6555.12	1.19487		6555.62	1.17857					6553.87	1.45223		6554.37	1.47827
	6556.47	1.20892		6556.98	1.22851					6554.88	1.46348		6555.12	1.4288					6555.62	1.21625		6556.13	1.19193					6554.37	1.45915		6555.13	1.4316
	6556.98	1.23863		6557.23	1.23514					6555.12	1.42878		6555.88	1.33344					6556.13	1.23298		6557.14	1.22393					6555.13	1.43278		6555.38	1.40516
	6557.23	1.22719		6558.48	1.25168					6555.88	1.39579		6556.39	1.28763					6557.14	1.2598		6557.89	1.24315					6555.38	1.41204		6555.64	1.3796
	6558.48	1.22363		6559.47	1.24253					6556.39	1.38038		6556.64	1.27331					6557.89	1.24852		6558.39	1.25028					6555.64	1.39001		6556.14	1.33992
	6559.47	1.22782		6559.98	1.2331					6556.64	1.35669		6556.89	1.26419					6558.39	1.27201		6559.13	1.25093					6556.14	1.35604		6556.65	1.31461
	6559.98	1.21129		6560.47	1.2227					6556.89	1.31908		6557.4	1.25621					6559.13	1.25249		6559.38	1.24891					6556.65	1.3332		6557.15	1.29923
	6560.47	1.21454		6561.21	1.20667					6557.4	1.29231		6557.64	1.25495					6559.38	1.27396		6559.63	1.246					6557.15	1.29662		6557.64	1.28599
	6561.21	1.22181		6561.72	1.19607					6557.64	1.25339		6557.89	1.25376					6559.63	1.24361		6560.13	1.23838					6557.64	1.28297		6558.15	1.26996
	6561.72	1.20016		6561.97	1.19093					6557.89	1.24721		6558.15	1.25173					6560.13	1.25629		6560.88	1.22423					6558.15	1.25174		6558.39	1.2607
	6561.97	1.21425		6562.46	1.18121					6558.15	1.2689		6558.64	1.24428					6560.88	1.22362		6561.12	1.21913					6558.39	1.22993		6558.64	1.25074
	6562.46	1.185		6562.96	1.17182					6558.64	1.24725		6558.89	1.23914					6561.12	1.23915		6561.86	1.2034					6558.64	1.24638		6559.63	1.21148
	6562.96	1.1917		6563.45	1.1629					6558.89	1.22174		6559.13	1.23372					6561.86	1.24481		6562.37	1.19265					6559.63	1.25265		6560.13	1.19571
	6563.45	1.18238		6564.2	1.14946					6559.13	1.25813		6560.13	1.2136					6562.37	1.2455		6563.12	1.17752					6560.13	1.2715		6560.38	1.18824
	6564.2	1.17067		6565.19	1.13062					6560.13	1.23321		6560.37	1.20866					6563.12	1.20846		6563.86	1.16346					6560.38	1.23919		6560.63	1.17942
	6565.19	1.1622		6565.68	1.12063					6560.37	1.21735		6561.12	1.17927					6563.86	1.19578		6564.6	1.14996					6560.63	1.21943		6561.12	1.15378
	6565.68	1.13435		6566.17	1.11017					6561.12	1.18935		6561.37	1.16506					6564.6	1.18749		6565.09	1.14105					6561.12	1.21263		6561.38	1.13817
	6566.17	1.13963		6566.66	1.09931					6561.37	1.15648		6562.12	1.14291					6565.09	1.16945		6565.82	1.1275					6561.38	1.20324		6561.87	1.11749
	6566.66	1.12458		6566.9	1.09382					6562.12	1.12557		6562.37	1.13593					6565.82	1.14521		6566.31	1.11815					6561.87	1.15671		6562.12	1.11043
	6566.9	1.12184		6567.15	1.08815					6562.37	1.13923		6563.12	1.11737					6566.31	1.13323		6566.55	1.11344					6562.12	1.13847		6562.37	1.10202
	6567.15	1.0763		6567.63	1.07704					6563.12	1.10516		6563.61	1.10206					6566.55	1.15518		6566.8	1.10856					6562.37	1.12016		6563.12	1.07926
	6567.63	1.10178		6567.88	1.07117					6563.61	1.11291		6564.85	1.07257					6566.8	1.13612		6567.04	1.10373					6563.12	1.07528		6563.36	1.07069
	6567.88	1.08395		6568.12	1.06553					6564.85	1.09182		6565.09	1.06787					6567.04	1.11139		6568.02	1.08382					6563.36	1.09097		6563.86	1.0554
	6568.12	1.09472		6568.37	1.05978					6565.09	1.0584		6565.82	1.04991					6568.02	1.0822		6568.52	1.07351					6563.86	1.05699		6564.11	1.04932
	6568.37	1.05074		6568.62	1.05405					6565.82	1.04993		6566.07	1.04408					6568.52	1.06572		6569.51	1.05275					6564.11	1.07089		6564.84	1.03169
	6568.62	1.03139		6568.86	1.04847					6566.07	1.01442		6566.56	1.02781					6569.51	1.06387		6570.16	1.03917					6564.84	1.05908		6565.33	1.02319
	6568.86	1.0551		6569.11	1.04281					6566.56	1.02521		6567.53	0.991483					6570.16	1.06301		6570.95	1.0227					6565.33	1.03044		6566.32	1.00718
	6569.11	1.06365		6569.61	1.03152					6567.53	0.999994		6567.79	0.981396					6570.95	1.06132		6571.36	1.01424					6566.32	1.01717		6567.53	0.980271
	6569.61	1.0282		6571.06	1.0003					6567.79	0.969802		6568.27	0.962248					6571.36	1.03892		6572.57	0.989866					6567.53	0.980269		6568.27	0.961824
	6571.06	1.0099		6571.46	0.991888					6568.27	0.963435		6568.77	0.942082					6572.57	1.00547		6573.38	0.974248					6568.27	0.960737		6568.77	0.948164
	6571.46	0.997019		6572.27	0.975703					6568.77	0.928171		6569.02	0.934039					6573.38	1.01464		6574.17	0.959421					6568.77	0.962621		6569.26	0.936742
	6572.27	1.00061		6572.67	0.96803					6569.02	0.938679		6569.76	0.909615					6574.17	1.00308		6574.57	0.952275					6569.26	0.927608		6570.16	0.918224
	6572.67	0.977042		6574.28	0.938992					6569.76	0.934469		6570.16	0.90008					6574.57	0.983822		6575.77	0.932116					6570.16	0.922464		6571.37	0.899576
	6574.28	0.969036		6575.08	0.925946					6570.16	0.91732		6571.37	0.876438					6575.77	0.945476		6576.77	0.916906					6571.37	0.901372		6572.18	0.889131
	6575.08	0.940993		6575.86	0.914182					6571.37	0.879172		6572.18	0.866448					6576.77	0.949771		6577.77	0.903639					6572.18	0.868354		6572.99	0.877104
	6575.86	0.930673		6576.86	0.900877					6572.18	0.884745		6572.99	0.858737					6577.77	0.903339		6578.77	0.892457					6572.99	0.884015		6573.79	0.863541
	6576.86	0.912144		6578.86	0.880585					6572.99	0.876531		6574.18	0.850277					6578.77	0.901825		6581.73	0.873121					6573.79	0.863578		6574.58	0.849885
	6578.86	0.872014		6580.84	0.869766					6574.18	0.854171		6575.77	0.839199					6581.73	0.885582		6583.7	0.87248					6574.58	0.857174		6575.77	0.832245
	6580.84	0.861857		6584.79	0.877654					6575.77	0.839194		6578.77	0.82624					6583.7	0.861239		6584.69	0.875825					6575.77	0.838445		6578.78	0.819058
	6584.79	0.883684		6586.79	0.895173					6578.77	0.817262		6580.75	0.834336					6584.69	0.897544		6586.7	0.889295					6578.78	0.817219		6580.75	0.840028
	6586.79	0.893625		6587.8	0.906286					6580.75	0.829473		6582.72	0.863013					6586.7	0.898133		6588.74	0.909557					6580.75	0.840018		6582.73	0.883607
	6587.8	0.93408		6588.82	0.918246					6582.72	0.864157		6583.71	0.886499					6588.74	0.909691		6590.76	0.932384					6582.73	0.842999		6583.71	0.917687
	6588.82	0.904647		6589.84	0.930536					6583.71	0.881319		6584.7	0.916902					6590.76	0.931423		6591.77	0.943632					6583.71	0.86852		6584.7	0.938197
	6589.84	0.927598		6590.85	0.942469					6584.7	0.92086		6586.7	0.988494					6591.77	0.94861		6592.78	0.954212					6584.7	0.887674		6586.7	0.932266
	6590.85	0.944662		6592.87	0.964287					6586.7	0.942577		6587.72	0.981695					6592.78	0.98158		6594.81	0.972748					6586.7	0.916388		6587.72	0.936449
	6592.87	0.961897		6593.88	0.973681					6587.72	0.981613		6588.74	0.947635					6594.81	0.990461		6595.84	0.980386					6587.72	0.940884		6589.76	0.945825
	6593.88	0.98964		6595.92	0.988841					6588.74	0.967034		6590.77	0.95101					6595.84	1.01365		6597.84	0.992382					6589.76	0.970605		6590.77	0.950518
	6595.92	0.999726		6598.93	1.00305					6590.77	1.00684								6597.84	1.03712		6598.84	0.997134					6590.77	1.02406
	6598.93	1.03186		6599.94	1.00613														6598.84	1.02318		6603.91	1.01394
	6599.94	0.998718		6604	1.015														6603.91	1.02773
	6604	1.01722

## Sheet: XANES Fit Structures
XANES Fit Structures
		Wildtype Oxidized					Wildtype Reduced					W161F Oxidized					W161F Reduced					Dioxygen-bound W161F
		Mn 10.381418 36.288692 92.445129					Mn 10.305000 36.533001 92.886002					Mn 11.549274 32.800911 90.136253					Mn 49.757999 23.548000 91.829002					Mn 11.622000 33.030998 90.815002
		C 6.528447 40.162785 90.039238					C 6.391591 40.312336 90.307343					C 7.535269 36.543720 87.619453					C 54.214207 20.459044 89.187744					C 7.552480 36.641731 88.376678
		C 5.829113 38.936886 90.626465					C 5.744590 39.041332 90.856346					C 6.911471 35.312992 88.287659					H 54.918526 19.630215 89.116501					C 6.957480 35.442734 89.113678
		C 6.791157 37.901897 91.077759					C 6.724060 38.030922 91.366653					C 7.927362 34.340115 88.786903					H 54.079422 20.887463 88.194572					C 7.960081 34.397438 89.488564
		C 8.148664 37.919224 91.216927					C 8.074168 38.063335 91.466621					C 9.288832 34.388863 88.904861					C 54.749207 21.524042 90.142746					C 9.301993 34.341488 89.314262
		N 6.391745 36.679989 91.579109					N 6.332933 36.815361 91.881889					N 7.563837 33.141068 89.369911					C 53.685246 22.375320 90.754814					N 7.608708 33.231880 90.134361
		C 7.464911 36.004890 92.011513					C 7.399533 36.134457 92.258545					C 8.657096 32.514175 89.825470					C 52.343578 22.389511 90.576935					C 8.690441 32.501770 90.340652
		N 8.552008 36.736847 91.808937					N 8.468976 36.869766 92.021057					N 9.728511 33.249077 89.561333					N 53.961006 23.365896 91.674194					N 9.730978 33.151646 89.851822
		H 5.816730 40.987949 90.064941					H 5.685920 41.141464 90.359093					H 6.841475 37.382824 87.670998					C 52.834133 23.951666 92.036789					H 6.848685 37.474026 88.384209
		H 6.799912 39.983089 88.998993					H 6.679004 40.159161 89.267136					H 7.773376 36.334827 86.576492					N 51.840092 23.376816 91.385612					H 7.762130 36.372116 87.341568
		H 7.418447 40.403786 90.621239					H 7.275230 40.537971 90.903748					H 8.448955 36.793621 88.158737					H 53.257034 20.106745 89.571060					H 8.477113 36.927372 88.878525
		H 5.226034 39.233528 91.490868					H 5.086098 39.312199 91.681671					H 6.619741 32.793056 89.456062					H 55.287037 21.029449 90.952538					H 6.486531 35.795856 90.032143
		H 5.130049 38.509018 89.902382					H 5.167939 38.570141 90.059738					H 6.223538 34.806076 87.605316					H 55.424587 22.179598 89.592239					H 6.213494 34.971867 88.471390
		H 5.439785 36.346428 91.624847					H 5.368804 36.492641 91.961105					H 6.308478 35.626202 89.145996					H 54.890099 23.607042 92.019112					H 6.661313 32.973263 90.409721
		H 8.855079 38.688557 90.964714					H 8.720057 38.876225 91.166801					H 9.976070 35.153828 88.592621					H 51.776146 21.745831 89.921143					H 9.918935 35.090714 88.841949
		H 7.444182 35.025745 92.450653					H 7.396638 35.142822 92.688240					H 8.662301 31.565605 90.329414					H 52.742252 24.762884 92.744125					H 8.718868 31.536392 90.824944
		C 10.459605 32.896301 87.049225					C 10.313932 33.036816 87.305923					C 11.338120 29.062717 84.941643					C 50.491970 28.397551 87.764313					C 11.321933 29.273859 85.672409
		C 10.506945 34.440445 87.072189					C 10.424932 34.557816 87.334930					C 11.346348 30.604671 84.918289					H 51.165653 28.920910 87.085823					C 11.495934 30.788862 85.571404
		C 10.866389 35.016914 88.407097					C 10.807442 35.104893 88.673515					C 11.763265 31.210377 86.213104					H 49.515934 28.880615 87.718468					C 11.955240 31.430248 86.843727
		C 10.099164 35.460602 89.451721					C 10.052011 35.500969 89.725533					C 11.064331 31.788767 87.237846					C 50.379971 26.930550 87.357315					C 11.307589 32.231045 87.723839
		N 12.171103 35.180752 88.825447					N 12.119322 35.284863 89.052338					N 13.076962 31.203159 86.625824					C 49.696663 26.077501 88.379456					N 13.231822 31.271151 87.339226
		C 12.173379 35.695602 90.062233					C 12.156672 35.776958 90.277390					C 13.153398 31.747463 87.844452					C 50.195389 25.250750 89.328552					C 13.350989 31.947014 88.468887
		N 10.925963 35.879940 90.484222					N 10.915965 35.917408 90.709122					N 11.944941 32.120285 88.258194					N 48.324471 26.019022 88.502510					N 12.198914 32.539391 88.723473
		H 10.012260 32.546673 86.118774					H 9.896381 32.713413 86.352425					H 12.335494 28.629498 85.016899					C 48.008400 25.192072 89.481956					H 10.875213 28.891775 84.754494
		H 11.455881 32.461319 87.128754					H 11.297831 32.582428 87.422440					H 10.734670 28.752449 85.794685					N 49.125015 24.713808 89.999054					H 12.286358 28.782894 85.802544
		H 9.840605 32.599300 87.896225					H 9.657232 32.733086 88.120415					H 10.871540 28.720150 84.018036					H 50.886509 28.432619 88.779999					H 10.687463 29.062634 86.533249
		H 11.208011 34.811119 86.321503					H 11.184631 34.868492 86.618393					H 10.339305 30.957823 84.690758					H 49.807259 26.866207 86.432053					H 12.237162 31.006325 84.802986
		H 9.520749 34.824055 86.804375					H 9.459045 34.985832 87.064034					H 12.000236 30.964975 84.120529					H 51.382210 26.530357 87.204323					H 10.538075 31.234591 85.301781
		H 12.995395 34.929432 88.256950					H 12.933560 35.071442 88.476883					H 10.009358 31.979824 87.311523					H 47.658573 26.533861 87.926125					H 13.969274 30.717127 86.902985
		H 9.027929 35.502716 89.531181					H 8.973526 35.491722 89.781487					H 14.062761 31.807507 88.407379					H 51.239937 25.051624 89.520889					H 10.283153 32.566021 87.652504
		H 13.065014 35.904461 90.624214					H 13.050308 36.023720 90.832520					H 13.861743 30.878614 86.039162					H 47.007416 24.949036 89.806000					H 14.239796 32.004753 89.078842
		C 9.276803 31.528723 94.963379					C 9.042831 31.604826 95.318939					C 10.485383 28.159843 93.048920					C 50.591034 27.622469 95.773270					C 10.205640 28.156361 93.588165
		C 8.899888 32.566765 93.924606					C 8.730832 32.683826 94.282936					C 10.129436 29.218975 92.011490					H 50.682629 27.015736 96.674156					C 9.873640 29.232361 92.556152
		C 9.804589 33.783829 93.956131					C 9.755980 33.810768 94.275467					C 11.093154 30.395832 91.927269					H 51.205116 28.514217 95.898918					C 10.740507 30.468609 92.706581
		O 10.686866 33.947262 94.806145					O 10.810858 33.686970 94.932899					O 12.113661 30.482048 92.618011					C 51.051033 26.823469 94.558266					O 11.344866 30.642609 93.787697
		O 9.553328 34.618183 93.007683					O 9.496522 34.834175 93.610550					O 10.731544 31.282063 91.058380					C 50.086624 25.713427 94.192368					O 10.818838 31.265850 91.747215
		H 8.981716 31.897335 95.945801					H 8.888693 32.001640 96.322372					H 9.891935 27.256319 92.909073					O 49.072926 25.548143 94.900566					H 9.687139 27.228237 93.347664
		H 8.764785 30.578993 94.808632					H 8.384338 30.748022 95.176201					H 11.544621 27.925035 92.944183					O 50.341999 25.006006 93.195702					H 9.887938 28.482075 94.578651
		H 10.358803 31.411726 94.911377					H 10.082631 31.301270 95.198296					H 10.295483 28.559975 94.044876					H 49.549046 27.895954 95.613472					H 11.283650 28.001265 93.577286
		H 8.965256 32.163086 92.914734					H 8.721882 32.231033 93.291397					H 9.132684 29.633879 92.185982					H 51.135345 27.493084 93.702675					H 10.031412 28.827700 91.556679
		H 7.873067 32.923645 94.048431					H 7.755888 33.117397 94.504234					H 10.104820 28.787092 91.010155					H 52.019825 26.371111 94.774803					H 8.832534 29.531483 92.676559
		C 8.031944 40.083336 97.024994					C 7.935212 40.373589 97.501282					C 9.495386 36.806721 94.474281					C 51.527210 18.709051 95.589943					C 9.391521 37.181618 95.221695
		C 8.886773 40.626175 95.872200					C 8.849212 40.987587 96.430283					C 10.276471 37.362217 93.275063					H 52.330128 19.430269 95.437424					C 10.273521 37.672619 94.067688
		C 9.607490 39.594707 95.065636					C 9.501816 39.988079 95.526398					C 10.973424 36.303925 92.481316					H 50.841949 19.120564 96.331009					C 10.819058 36.578999 93.199936
		C 9.195702 38.588795 94.233803					C 8.979084 39.052578 94.698448					C 10.513911 35.217972 91.787071					C 50.800209 18.443050 94.265938					C 10.202921 35.585476 92.515076
		N 10.985134 39.570412 95.017563					N 10.871226 39.898567 95.384262					N 12.343308 36.292328 92.317604					C 50.245079 19.669624 93.607452					N 12.166267 36.440166 92.943779
		C 11.376107 38.585670 94.195007					C 11.161743 38.941647 94.523087					C 12.680572 35.235893 91.559776					C 50.846207 20.789507 93.138489					C 12.357919 35.405888 92.144386
		N 10.311140 37.963940 93.691734					N 10.031975 38.412426 94.090492					N 11.588755 34.556572 91.211967					N 48.898514 19.823021 93.354881					N 11.182995 34.865898 91.874596
		H 7.297111 39.396187 96.605530					H 7.181378 39.741611 97.031776					H 10.174438 36.333134 95.183304					C 48.693020 20.986198 92.764328					H 9.944587 36.488167 95.855209
		H 8.616575 39.548977 97.773842					H 8.510173 39.755924 98.191216					H 8.960256 37.618603 94.966805					N 49.856430 21.592495 92.623528					H 8.518054 36.662586 94.827026
		H 7.525944 40.935333 97.477989					H 7.456052 41.197525 98.028969					H 8.782221 36.066906 94.110733					H 51.937923 17.758501 95.929520					H 9.077853 38.053848 95.795197
		H 8.234324 41.194374 95.203178					H 8.255373 41.656239 95.808113					H 11.024364 38.079571 93.611855					H 51.502041 17.984549 93.570465					H 9.681903 38.333523 93.433678
		H 9.630912 41.320824 96.258797					H 9.640984 41.547981 96.928841					H 9.586764 37.900349 92.619026					H 49.967236 17.765808 94.456696					H 11.121636 38.216335 94.484436
		H 11.549212 40.200359 95.618958					H 11.552419 40.481888 95.870445					H 9.503466 34.874554 91.660667					H 48.174175 19.144579 93.587685					H 12.901707 37.041595 93.314453
		H 8.196373 38.281052 93.985825					H 7.929953 38.848518 94.543556					H 13.687449 34.965073 91.299843					H 51.902966 21.009842 93.164207					H 9.140668 35.394474 92.478508
		H 12.398250 38.319832 93.998833					H 12.155223 38.642414 94.221809					H 12.960902 36.983139 92.780701					H 47.735050 21.375311 92.449921					H 13.311683 35.060177 91.774536
		O 12.037353 35.890541 93.040665					O 12.406541 36.181740 93.614532					O 13.254390 32.454559 90.579872					O 47.589954 24.074409 92.633209					O 13.353807 31.722467 92.412125
		H 11.943673 35.342377 93.841507					H 12.176540 35.361744 94.052536					H 13.274021 31.878992 91.363228					H 47.001953 24.712410 92.252213					O 13.552397 32.624104 91.349113
							H 13.311541 36.129742 93.278534										H 48.079956 24.519411 93.316208					H 14.208809 31.306517 92.650627

## Sheet: DFT Optimized Structures
DFT Optimized Structures
Wildtype Oxidized							Wildtype Reduced							W161F Oxidized							W161F Reduced							W161F + (-)OOH							W161F + (⸱)OOH							W161F + (-)OOH
S = 2	Mn(3+)						S = 5/2	Mn(2+)						S = 2	Mn(3+)						S = 5/2	Mn(2+)						S = 5/2	Mn(2+)						S = 3	Mn(2+)						S = 2
C -0.491994000000 2.879108000000 -5.347394000000							C 1.962183000000 3.016897000000 6.241603000000							C -0.901606000000 2.822020000000 -5.240653000000							C -0.301401000000 1.907267000000 -5.716604000000							C 7.477000000000 36.646999000000 88.338997000000							C 7.477000000000 36.646999000000 88.338997000000							C 7.477000000000 36.646999000000 88.338997000000
H 0.531379000000 3.248536000000 -5.281576000000							H 1.953670000000 3.962251000000 6.795244000000							C -0.928032000000 1.301459000000 -5.379606000000							H -0.822294000000 2.159268000000 -6.640339000000							C 6.712367000000 35.534763000000 89.061646000000							C 6.688126000000 35.547016000000 89.057159000000							C 6.793580000000 35.485058000000 89.058006000000
H -1.040370000000 3.333415000000 -6.180534000000							C 1.535690000000 1.879319000000 7.159798000000							C -0.527418000000 0.619701000000 -4.124951000000							H 0.682598000000 2.375849000000 -5.733078000000							C 7.588402000000 34.435734000000 89.513420000000							C 7.539469000000 34.430889000000 89.506783000000							C 7.763398000000 34.461586000000 89.510368000000
C -0.450170000000 1.366216000000 -5.551793000000							H 1.561430000000 0.917673000000 6.635417000000							C -0.380402000000 1.077617000000 -2.847743000000							C -0.172300000000 0.383643000000 -5.682212000000							C 8.937238000000 34.274986000000 89.401398000000							C 8.884058000000 34.258026000000 89.391083000000							C 9.125946000000 34.471043000000 89.555603000000
C -0.185548000000 0.648114000000 -4.244441000000							H 2.206843000000 1.808320000000 8.023409000000							N -0.336031000000 -0.744483000000 -4.044014000000							C 0.123010000000 -0.116490000000 -4.317751000000							N 7.161973000000 33.378784000000 90.289452000000							N 7.101061000000 33.373226000000 90.276428000000							N 7.388449000000 33.283089000000 90.122696000000
C -0.174806000000 1.083083000000 -2.938343000000							H 0.515804000000 2.021653000000 7.535069000000							C -0.101131000000 -1.085601000000 -2.770652000000							C 0.155154000000 0.524238000000 -3.111383000000							C 8.239133000000 32.639233000000 90.633766000000							C 8.164266000000 32.618462000000 90.617622000000							C 8.482863000000 32.628193000000 90.531555000000
N 0.024264000000 -0.725325000000 -4.155642000000							C 3.373774000000 2.775600000000 5.706129000000							N -0.127141000000 0.004271000000 -2.014027000000							N 0.316448000000 -1.449240000000 -4.019091000000							N 9.329813000000 33.161777000000 90.109787000000							N 9.260236000000 33.134583000000 90.093170000000							N 9.559431000000 33.331387000000 90.204987000000
C 0.143771000000 -1.083944000000 -2.860602000000							C 3.449795000000 1.781376000000 4.609973000000							H -1.503006000000 3.238325000000 -6.048800000000							C 0.439844000000 -1.578685000000 -2.681334000000							H 6.770455000000 37.476994000000 88.340561000000							H 6.770455000000 37.476994000000 88.340561000000							H 6.770455000000 37.476994000000 88.340561000000
N 0.025994000000 -0.005322000000 -2.084432000000							C 2.491022000000 1.260715000000 3.780821000000							H 0.118798000000 3.192332000000 -5.339359000000							N 0.343844000000 -0.396467000000 -2.103076000000							H 7.693056000000 36.375343000000 87.305740000000							H 7.693056000000 36.375343000000 87.305740000000							H 7.693056000000 36.375343000000 87.305740000000
H -1.049992000000 3.120356000000 -4.440248000000							N 4.653973000000 1.293942000000 4.127875000000							H -1.311227000000 3.120706000000 -4.275575000000							H -0.866763000000 2.265502000000 -4.856800000000							H 8.398000000000 36.937000000000 88.845001000000							H 8.398000000000 36.937000000000 88.845001000000							H 8.398000000000 36.937000000000 88.845001000000
H -1.408902000000 1.000576000000 -5.941921000000							C 4.403018000000 0.525545000000 3.038610000000							H -1.940060000000 0.970577000000 -5.635637000000							H -1.109483000000 -0.071382000000 -6.019816000000							H 6.207540000000 35.954254000000 89.938202000000							H 6.189523000000 35.974007000000 89.933395000000							H 6.259578000000 35.855972000000 89.939125000000
H 0.313458000000 1.094212000000 -6.290183000000							N 3.096214000000 0.490444000000 2.806183000000							H -0.285296000000 0.977746000000 -6.202842000000							H 0.596011000000 0.050866000000 -6.386389000000							H 5.917142000000 35.156162000000 88.411461000000							H 5.887753000000 35.187233000000 88.403076000000							H 6.036215000000 35.029995000000 88.413582000000
H 0.098195000000 -1.358384000000 -4.944564000000							H 1.262198000000 3.135393000000 5.409343000000							H -0.376479000000 -1.390485000000 -4.819109000000							H 0.343032000000 -2.205166000000 -4.686921000000							H 6.209911000000 33.199528000000 90.571167000000							H 6.146207000000 33.200630000000 90.554497000000							H 6.439264000000 32.964462000000 90.254578000000
H -0.329552000000 2.076296000000 -2.549421000000							H 3.795054000000 3.720864000000 5.334704000000							H -0.465604000000 2.076338000000 -2.462925000000							H 0.030170000000 1.569556000000 -2.895653000000							H 9.649949000000 34.896801000000 88.889290000000							H 9.603884000000 34.872368000000 88.879929000000							H 9.818303000000 35.213188000000 89.202843000000
H 0.314695000000 -2.088733000000 -2.509180000000							H 4.028464000000 2.465939000000 6.531988000000							H 0.080914000000 -2.084000000000 -2.422825000000							H 0.579272000000 -2.513460000000 -2.169650000000							H 8.202334000000 31.767303000000 91.261139000000							H 8.117060000000 31.741920000000 91.238914000000							H 8.482354000000 31.685614000000 91.044083000000
C 6.478824000000 -0.402549000000 -1.136151000000							H 5.562328000000 1.472349000000 4.539579000000							C 6.173447000000 -0.386813000000 -1.200708000000							C 6.418774000000 -0.318271000000 -0.199339000000							C 11.333000000000 29.264999000000 85.635002000000							C 11.333000000000 29.264999000000 85.635002000000							C 11.333000000000 29.264999000000 85.635002000000
H 7.330452000000 -0.399083000000 -1.816458000000							H 1.423527000000 1.405724000000 3.808604000000							C 5.397551000000 0.924140000000 -1.432237000000							H 7.344997000000 -0.398146000000 -0.768404000000							C 11.412922000000 30.788490000000 85.446442000000							C 11.426383000000 30.793928000000 85.500870000000							C 11.409914000000 30.799393000000 85.523994000000
H 6.801327000000 -0.347440000000 -0.088529000000							H 5.160305000000 0.024377000000 2.457818000000							C 4.074761000000 0.942611000000 -0.746161000000							H 6.672496000000 -0.215097000000 0.855687000000							C 11.813480000000 31.495499000000 86.685005000000							C 11.842764000000 31.436474000000 86.773140000000							C 11.803093000000 31.437399000000 86.809387000000
C 5.559222000000 0.805004000000 -1.439755000000							C 3.440325000000 -5.532728000000 4.880865000000							C 2.810071000000 0.630814000000 -1.163546000000							C 5.646030000000 0.903008000000 -0.742486000000							C 11.090756000000 32.083366000000 87.685913000000							C 11.132885000000 31.954765000000 87.819420000000							C 11.085820000000 31.965448000000 87.847061000000
C 4.243580000000 0.800608000000 -0.711913000000							H 3.064224000000 -6.283566000000 4.174735000000							N 3.951052000000 1.247235000000 0.591393000000							C 4.251861000000 1.023445000000 -0.228430000000							N 13.123002000000 31.555294000000 87.096405000000							N 13.159926000000 31.500137000000 87.158989000000							N 13.119116000000 31.496468000000 87.207672000000
C 2.989397000000 0.396850000000 -1.105383000000							C 3.988649000000 -6.207169000000 6.132429000000							C 2.667806000000 1.117981000000 0.954570000000							C 3.036710000000 0.737043000000 -0.789405000000							C 13.166105000000 32.157467000000 88.297073000000							C 13.225092000000 32.039791000000 88.384079000000							C 13.182008000000 32.035286000000 88.429985000000
N 4.067980000000 1.253814000000 0.591946000000							H 4.788046000000 -6.913933000000 5.884396000000							N 1.936442000000 0.738418000000 -0.090371000000							N 3.966930000000 1.436757000000 1.055436000000							N 11.947050000000 32.491688000000 88.691574000000							N 12.008013000000 32.329788000000 88.829086000000							N 11.959418000000 32.336464000000 88.861816000000
C 2.774795000000 1.105470000000 0.950859000000							H 4.399229000000 -5.465558000000 6.828054000000							H 7.040956000000 -0.396441000000 -1.860579000000							C 2.639230000000 1.394431000000 1.242151000000							H 10.851624000000 28.886686000000 84.733192000000							H 10.851624000000 28.886686000000 84.733192000000							H 10.851624000000 28.886686000000 84.733192000000
N 2.078928000000 0.584083000000 -0.063031000000							H 3.203148000000 -6.761696000000 6.660193000000							H 6.532055000000 -0.502702000000 -0.177933000000							N 2.031411000000 0.966560000000 0.139939000000							H 12.303455000000 28.779682000000 85.738853000000							H 12.303455000000 28.779682000000 85.738853000000							H 12.303455000000 28.779682000000 85.738853000000
H 5.879718000000 -1.317567000000 -1.226644000000							C 2.306900000000 -4.540354000000 5.220397000000							H 5.490550000000 -1.201772000000 -1.440951000000							H 5.807161000000 -1.206598000000 -0.358459000000							H 10.710000000000 29.052999000000 86.503998000000							H 10.710000000000 29.052999000000 86.503998000000							H 10.710000000000 29.052999000000 86.503998000000
H 6.096944000000 1.737117000000 -1.226086000000							C 1.847572000000 -3.718515000000 4.058664000000							H 5.989067000000 1.781144000000 -1.104801000000							H 6.199012000000 1.818230000000 -0.517160000000							H 12.103645000000 31.029840000000 84.635628000000							H 12.118071000000 31.066975000000 84.701851000000							H 12.108586000000 31.095613000000 84.739349000000
H 5.330992000000 0.813223000000 -2.512143000000							C 2.166850000000 -2.440733000000 3.659345000000							H 5.223128000000 1.041814000000 -2.503142000000							H 5.589464000000 0.826399000000 -1.829947000000							H 10.427656000000 31.152086000000 85.148422000000							H 10.444147000000 31.182634000000 85.226677000000							H 10.425920000000 31.177664000000 85.242348000000
H 4.805187000000 1.624825000000 1.180759000000							N 0.974049000000 -4.181042000000 3.085804000000							H 4.752423000000 1.524468000000 1.172593000000							H 4.676222000000 1.801867000000 1.705442000000							H 13.900763000000 31.178148000000 86.542908000000							H 13.932065000000 31.174685000000 86.561646000000							H 13.895585000000 31.162706000000 86.622108000000
H 2.684888000000 -0.010652000000 -2.056126000000							C 0.792285000000 -3.213232000000 2.156604000000							H 2.476263000000 0.334018000000 -2.140957000000							H 2.817291000000 0.370492000000 -1.776236000000							H 10.027250000000 32.225212000000 87.758133000000							H 10.069883000000 32.072983000000 87.924118000000							H 10.023136000000 32.096409000000 87.937141000000
H 2.374534000000 1.385764000000 1.912928000000							N 1.509058000000 -2.134531000000 2.472855000000							H 2.308279000000 1.281062000000 1.952327000000							H 2.152307000000 1.657565000000 2.167829000000							H 14.071750000000 32.310055000000 88.848831000000							H 14.153365000000 32.178490000000 88.900642000000							H 14.100931000000 32.162048000000 88.963547000000
C 0.315165000000 -5.589238000000 0.609444000000							H 4.242440000000 -4.990036000000 4.366126000000							C 0.234791000000 -5.502441000000 0.661273000000							C 0.309719000000 -5.345971000000 1.754312000000							C 10.239000000000 28.243000000000 93.551003000000							C 10.239000000000 28.243000000000 93.551003000000							C 10.239000000000 28.243000000000 93.551003000000
H -0.756167000000 -5.780997000000 0.549630000000							H 1.456548000000 -5.091314000000 5.641469000000							C 0.390740000000 -4.247166000000 -0.180826000000							H -0.730526000000 -5.666390000000 1.696704000000							C 9.916487000000 29.348036000000 92.564888000000							C 9.941915000000 29.358353000000 92.564835000000							C 9.907381000000 29.323584000000 92.538055000000
H 0.905116000000 -6.394903000000 0.153778000000							H 2.656138000000 -3.852520000000 5.998597000000							C -0.044978000000 -2.969299000000 0.513277000000							H 0.943960000000 -6.208435000000 1.549438000000							C 10.848754000000 30.537693000000 92.709824000000							C 10.907143000000 30.519506000000 92.730415000000							C 10.899958000000 30.464306000000 92.534935000000
C 0.643607000000 -4.285217000000 -0.113237000000							H 0.534908000000 -5.093616000000 3.062970000000							O -0.557310000000 -2.953260000000 1.638516000000							C 0.570350000000 -4.264528000000 0.724838000000							O 11.887881000000 30.433655000000 93.404579000000							O 11.910303000000 30.395605000000 93.458839000000							O 11.904039000000 30.456259000000 93.272507000000
C 0.001488000000 -3.071473000000 0.542632000000							H 2.819466000000 -1.729849000000 4.141087000000							O 0.176104000000 -1.916691000000 -0.193368000000							C -0.064428000000 -2.929339000000 1.058743000000							O 10.515715000000 31.581209000000 92.076363000000							O 10.613099000000 31.580042000000 92.086311000000							O 10.636350000000 31.397335000000 91.703262000000
O -0.725718000000 -3.249712000000 1.548480000000							H 0.162569000000 -3.329196000000 1.282702000000							H 0.774859000000 -6.335918000000 0.212115000000							O -0.569260000000 -2.720873000000 2.179486000000							H 10.031218000000 28.614912000000 94.554298000000							H 10.031218000000 28.614912000000 94.554298000000							H 10.031218000000 28.614912000000 94.554298000000
O 0.195426000000 -1.965797000000 -0.100392000000							H 0.287769000000 -2.134438000000 -0.513201000000							H -0.817713000000 -5.775159000000 0.738460000000							O -0.003088000000 -2.068290000000 0.122434000000							H 9.631585000000 27.354212000000 93.380119000000							H 9.631585000000 27.354212000000 93.380119000000							H 9.631585000000 27.354212000000 93.380119000000
H 0.655710000000 -5.512347000000 1.648160000000							C 6.846673000000 -1.775802000000 -1.674952000000							H 0.633881000000 -5.282134000000 1.650448000000							H 0.520606000000 -4.943578000000 2.744097000000							H 11.297000000000 28.002001000000 93.457001000000							H 11.297000000000 28.002001000000 93.457001000000							H 11.297000000000 28.002001000000 93.457001000000
H 1.722771000000 -4.121262000000 -0.157360000000							H 7.816699000000 -2.231282000000 -1.435694000000							H 1.433803000000 -4.095483000000 -0.463441000000							H 1.641784000000 -4.066126000000 0.640992000000							H 10.025840000000 29.000563000000 91.534363000000							H 10.043166000000 29.015688000000 91.532219000000							H 9.911045000000 28.924473000000 91.521255000000
H 0.292047000000 -4.314422000000 -1.154688000000							C 7.067564000000 -0.551197000000 -2.553954000000							H -0.171627000000 -4.310673000000 -1.117194000000							H 0.234363000000 -4.559728000000 -0.272080000000							H 8.888295000000 29.703934000000 92.665291000000							H 8.924522000000 29.743595000000 92.667000000000							H 8.911516000000 29.746073000000 92.696587000000
C -5.992218000000 0.353152000000 -1.782222000000							H 7.668500000000 0.198097000000 -2.021615000000							C -6.284651000000 0.466238000000 -1.257342000000							C -6.027391000000 -0.209731000000 -1.947506000000							C 9.390000000000 37.103001000000 95.160004000000							C 9.390000000000 37.103001000000 95.160004000000							C 9.390000000000 37.103001000000 95.160004000000
H -5.369799000000 -0.273045000000 -2.421419000000							H 7.610441000000 -0.809181000000 -3.471977000000							C -5.421889000000 1.702689000000 -0.983748000000							H -5.343504000000 -0.900757000000 -2.440332000000							C 10.178646000000 37.653305000000 93.963913000000							C 10.201522000000 37.602047000000 93.957069000000							C 10.207464000000 37.578430000000 93.951607000000
H -6.294410000000 -0.205309000000 -0.888961000000							H 6.123764000000 -0.085041000000 -2.841398000000							C -4.064940000000 1.425355000000 -0.419287000000							H -6.309041000000 -0.642725000000 -0.987659000000							C 10.829877000000 36.626762000000 93.103249000000							C 10.857239000000 36.532368000000 93.145813000000							C 10.861011000000 36.486664000000 93.165283000000
C -5.219241000000 1.625077000000 -1.363944000000							C 6.136924000000 -1.418255000000 -0.373880000000							C -2.947217000000 0.803506000000 -0.908225000000							C -5.302083000000 1.137565000000 -1.828577000000							C 10.348012000000 35.671619000000 92.245949000000							C 10.383789000000 35.514812000000 92.358559000000							C 10.385620000000 35.445503000000 92.413109000000
C -3.900548000000 1.407883000000 -0.678475000000							C 4.703695000000 -0.959711000000 -0.605611000000							N -3.704782000000 1.902133000000 0.823211000000							C -4.014305000000 1.114272000000 -1.074191000000							N 12.199519000000 36.510468000000 93.051620000000							N 12.228585000000 36.464870000000 93.046181000000							N 12.233756000000 36.421452000000 93.059929000000
C -2.735887000000 0.794186000000 -1.075367000000							O 4.252109000000 -0.980424000000 -1.769608000000							C -2.427114000000 1.580870000000 1.062300000000							C -2.787735000000 0.549169000000 -1.312983000000							C 12.510313000000 35.519047000000 92.199440000000							C 12.551153000000 35.448189000000 92.231766000000							C 12.561731000000 35.385056000000 92.279434000000
N -3.616457000000 1.955268000000 0.564009000000							O 4.054199000000 -0.599902000000 0.441996000000							N -1.925288000000 0.907143000000 0.027936000000							N -3.874760000000 1.801732000000 0.110257000000							N 11.409178000000 34.982952000000 91.687843000000							N 11.453510000000 34.841084000000 91.788414000000							N 11.460740000000 34.761322000000 91.860374000000
C -2.344708000000 1.668388000000 0.896464000000							H 6.268534000000 -2.536533000000 -2.209749000000							H -6.443501000000 -0.128298000000 -0.357684000000							C -2.616031000000 1.644058000000 0.551348000000							H 8.613481000000 36.440147000000 94.778236000000							H 8.613481000000 36.440147000000 94.778236000000							H 8.613481000000 36.440147000000 94.778236000000
N -1.769377000000 0.958051000000 -0.085118000000							H 6.098515000000 -2.276504000000 0.303377000000							H -5.735156000000 -0.141156000000 -1.976531000000							N -1.917712000000 0.886714000000 -0.286662000000							H 9.985904000000 36.549820000000 95.885941000000							H 9.985904000000 36.549820000000 95.885941000000							H 9.985904000000 36.549820000000 95.885941000000
H -6.909173000000 0.685051000000 -2.283181000000							H 6.675747000000 -0.624381000000 0.161102000000							H -7.239348000000 0.774248000000 -1.683664000000							H -6.906600000000 -0.045960000000 -2.570181000000							H 8.936000000000 37.977001000000 95.626999000000							H 8.936000000000 37.977001000000 95.626999000000							H 8.936000000000 37.977001000000 95.626999000000
H -5.041635000000 2.226578000000 -2.262855000000							C 2.066187000000 5.860435000000 -0.512608000000							H -5.293097000000 2.240325000000 -1.921996000000							H -5.101842000000 1.496925000000 -2.838279000000							H 9.483895000000 38.237213000000 93.353378000000							H 9.527759000000 38.169670000000 93.308891000000							H 9.540844000000 38.135849000000 93.287697000000
H -5.845272000000 2.235152000000 -0.709846000000							H 2.180259000000 5.570815000000 -1.564331000000							H -5.930684000000 2.377862000000 -0.301385000000							H -5.950583000000 1.875243000000 -1.361499000000							H 10.948495000000 38.340977000000 94.311279000000							H 10.977185000000 38.290993000000 94.287514000000							H 10.988042000000 38.267418000000 94.269974000000
H -4.351462000000 2.417441000000 1.149507000000							C 3.317859000000 5.494939000000 0.274259000000							H -4.408368000000 2.368915000000 1.437391000000							H -4.673435000000 2.323408000000 0.530744000000							H 12.813324000000 37.109341000000 93.648056000000							H 12.838262000000 37.093285000000 93.618210000000							H 12.843720000000 37.065685000000 93.614395000000
H -2.511870000000 0.274645000000 -1.988540000000							H 3.551962000000 4.430835000000 0.175726000000							H -2.804632000000 0.308683000000 -1.851182000000							H -2.469027000000 -0.058303000000 -2.141937000000							H 9.328442000000 35.437576000000 91.990517000000							H 9.366241000000 35.228481000000 92.155144000000							H 9.369360000000 35.149563000000 92.227203000000
H -1.873646000000 1.959666000000 1.820950000000							H 4.190409000000 6.057886000000 -0.076710000000							H -1.896171000000 1.807076000000 1.967824000000							H -2.246822000000 2.062065000000 1.467287000000							H 13.510612000000 35.176506000000 92.003998000000							H 13.561766000000 35.164188000000 91.999123000000							H 13.568462000000 35.083359000000 92.056534000000
Mn 0.041709000000 -0.026828000000 -0.028571000000							H 3.186949000000 5.712432000000 1.341325000000							Mn -0.039476000000 0.029103000000 0.005222000000							Mn 0.052250000000 0.000373000000 0.044763000000							Mn 11.415385000000 32.981377000000 90.776382000000							Mn 11.266781000000 32.959679000000 90.746460000000							Mn 11.461669000000 32.972477000000 90.790321000000
O 0.035283000000 0.020867000000 1.772508000000							C 0.815875000000 5.180088000000 0.090869000000							H -0.205979000000 -0.848406000000 2.147215000000							O -0.018151000000 0.060636000000 2.150924000000							O 13.514732000000 31.397017000000 91.374352000000							O 13.527524000000 31.362658000000 91.634735000000							O 13.533968000000 31.412971000000 91.397194000000
H -0.610409000000 -0.576483000000 2.201079000000							C 0.813692000000 3.674742000000 0.154325000000							O 0.023401000000 0.037746000000 1.819330000000							H 0.348303000000 0.670999000000 2.922135000000							O 13.378607000000 32.855663000000 91.283752000000							O 13.430988000000 32.673779000000 91.633667000000							O 13.195605000000 32.799854000000 91.360443000000
							C 1.553058000000 2.752388000000 0.868720000000														H -0.262950000000 -0.823355000000 2.476140000000							H 13.091873000000 31.196989000000 92.232735000000							H 13.859427000000 31.139820000000 92.541054000000							H 13.085181000000 31.106682000000 92.226692000000
							N -0.134257000000 2.922449000000 -0.522593000000
							C 0.047983000000 1.617779000000 -0.222080000000
							N 1.070990000000 1.470308000000 0.623427000000
							H 1.897593000000 6.942614000000 -0.487253000000
							H 0.704140000000 5.556942000000 1.110439000000
							H -0.079710000000 5.499465000000 -0.447638000000
							H -0.832845000000 3.332268000000 -1.178917000000
							H 2.375637000000 2.915539000000 1.546416000000
							H -0.543031000000 0.819363000000 -0.641856000000
							Mn 2.075780000000 -0.443350000000 1.123970000000
							O 1.183741000000 -1.537213000000 -0.452487000000
							H 1.391394000000 -1.245770000000 -1.357530000000
